# Supplementary material for: Wood duck nest survival and duckling recruitment is minimally affected by interspecific brood parasitism from hooded mergansers and black-bellied whistling-ducks
Source: PLoS One. 2024 Jul 2;19(7):e0305899. doi: 10.1371/journal.pone.0305899 (PMC11218992; doi:10.1371/journal.pone.0305899)
Supplement: S1 File — (R) [file pone.0305899.s001.R]

setwd("C:/Users/dylan.bakner/Documents/manuscripts/hoodyWoodyWhistler/submissionDocs")

#load data frames

#adult encounter history for multistate model
aHist <- read.csv("adultEncHist.csv")
aHist <- as.matrix(aHist)

#duckling data for zero inflated binomial model
bi <- read.csv("zeroInflateData.csv", header = TRUE)

#duckling encounter history for multistate model
dHist <- read.csv("ducklingEncHist.csv")
dHist <- as.matrix(dHist)

#joint adult-duckling encounter history for multistate model
enc <- read.csv("jointEncHist.csv")
enc <- as.matrix(enc)

#nest data
n <- read.csv("nestData.csv", header = TRUE)

#load packages
library(dplyr)
library(tidyr)
require(lubridate)
library(tidyverse)
library(broom)
library(brms)
library(R2jags)
library(mcmcplots)
library(coda)
library(patchwork)

#results paragraph 1~~~~~~~~~~~~~~~~~~~~~~~~~~~~~~~~~~~~~~~~~~~~~~~~~~~~~~~~~~~~
#~~~~~~~~~~~~~~~~~~~~~~~~~~~~~~~~~~~~~~~~~~~~~~~~~~~~~~~~~~~~~~~~~~~~~~~~~~~~~~~
#~~~~~~~~~~~~~~~~~~~~~~~~~~~~~~~~~~~~~~~~~~~~~~~~~~~~~~~~~~~~~~~~~~~~~~~~~~~~~~~
#~~~~~~~~~~~~~~~~~~~~~~~~~~~~~~~~~~~~~~~~~~~~~~~~~~~~~~~~~~~~~~~~~~~~~~~~~~~~~~~
#~~~~~~~~~~~~~~~~~~~~~~~~~~~~~~~~~~~~~~~~~~~~~~~~~~~~~~~~~~~~~~~~~~~~~~~~~~~~~~~
#~~~~~~~~~~~~~~~~~~~~~~~~~~~~~~~~~~~~~~~~~~~~~~~~~~~~~~~~~~~~~~~~~~~~~~~~~~~~~~~

#how many wood duck nests did we monitor?
nrow(n)

#when did we observe mixed hooded merganser clutches?
n %>%
  filter(type == "mixedHOME") %>%
  reframe(min_NestInit = min(NestInit), max_NestInit = max(NestInit),
          min_ID = id[NestInit == min(NestInit)],
          max_ID = id[NestInit == max(NestInit)])
#earliest initiated mixed hooded merganser clutch was on day 26 in 2020 - 
#january 26
#latest initiated mixed hooded merganser clutch was on day 119 in 2021 - 
#april 29

#when did we observe mixed whistling duck clutches?
n %>%
  filter(type == "mixedBBWD") %>%
  reframe(min_NestInit = min(NestInit), max_NestInit = max(NestInit),
          min_ID = id[NestInit == min(NestInit)],
          max_ID = id[NestInit == max(NestInit)])
#earliest initiated mixed whistling-duck clutch was on day 43 in 2023 - 
#february 12
#latest initiated mixed whistling-duck clutch was on day 165 in 2023 - 
#june 14

#how many of each clutch type did we observe?
#save to use in a few lines below
total <- n %>% group_by(type) %>% 
  summarise(total= sum(freq), totalPer = total/nrow(n))
total

#how many nests contained both hooded merganser and whistling-duck eggs?
#add a new category to the type column called "tri" - stands for trifecta 
n <- n %>% mutate(type = ifelse(n$ParaBBWD > 0 & n$ParaHOME > 0, "tri", type))

#subset the tri category
n <- subset(n, type != "tri") 
#now the "n" data frame has 1292 rows, meaning there were 3 trifecta nests

#how many successful nests did we observe?
suc <- n %>% filter(ActFate=="Successful") %>% group_by(type) %>% 
  summarise(suc = sum(freq))

#number of successful nest with percentages
sucNests <- cbind(suc,total)
sucNests$percentage <- sucNests$suc/sucNests$total
colnames(sucNests) <- c("type", "suc", "type1", "total", "totPer", "percentage")
sucNests <- sucNests %>% select(type, suc, total, percentage)
sucNests

#how many eggs in total
sum(n$MaxClutch) - ((sum(n$ParaBBWD)) + (sum(n$ParaHOME)))

#how many from early clutches?
n %>% filter(type == "early") %>% summarise(sum(MaxClutch))
8777/16454

#how many from mixed merganser clutches?
n %>% filter(type == "mixedHOME") %>% summarise((sum(MaxClutch)) - (sum(ParaHOME)))
1440/16454

#how many from late clutches?
n %>% filter(type == "late") %>% summarise(sum(MaxClutch))
4652/16454

#how many from mixed whistling-dcuk clutches?
n %>% filter(type == "mixedBBWD") %>% summarise((sum(MaxClutch)) - (sum(ParaBBWD)))
1585/16454

#how many from each group?
n %>% group_by(type) %>% summarise(sum(MaxClutch))

#how many eggs hatched from each clutch type?
n %>% group_by(type) %>% 
  summarise(totalWODU = sum(MemW), totalHOME = sum(MemH), 
            totalBBWD = sum(MemB))
418/1440
3578/8777
607/1585
1734/4652

n %>% filter(type == "mixedHOME") %>% group_by(ActFate) %>% summarise(length(unique(id)))
20+45+1+46
20/112
45/112
1/112

n %>% filter(type == "early") %>% group_by(ActFate) %>% summarise(length(unique(id)))
77+230+4+303
77/614
230/614
4/614

n %>% filter(type == "mixedBBWD") %>% group_by(ActFate) %>% summarise(length(unique(id)))
18+48+82
18/148
48/148


n %>% filter(type == "late") %>% group_by(ActFate) %>% summarise(length(unique(id)))
55+174+1+188
55/418
174/418
1/418

#results paragraph 2~~~~~~~~~~~~~~~~~~~~~~~~~~~~~~~~~~~~~~~~~~~~~~~~~~~~~~~~~~~~
#~~~~~~~~~~~~~~~~~~~~~~~~~~~~~~~~~~~~~~~~~~~~~~~~~~~~~~~~~~~~~~~~~~~~~~~~~~~~~~~
#~~~~~~~~~~~~~~~~~~~~~~~~~~~~~~~~~~~~~~~~~~~~~~~~~~~~~~~~~~~~~~~~~~~~~~~~~~~~~~~
#~~~~~~~~~~~~~~~~~~~~~~~~~~~~~~~~~~~~~~~~~~~~~~~~~~~~~~~~~~~~~~~~~~~~~~~~~~~~~~~
#~~~~~~~~~~~~~~~~~~~~~~~~~~~~~~~~~~~~~~~~~~~~~~~~~~~~~~~~~~~~~~~~~~~~~~~~~~~~~~~
#~~~~~~~~~~~~~~~~~~~~~~~~~~~~~~~~~~~~~~~~~~~~~~~~~~~~~~~~~~~~~~~~~~~~~~~~~~~~~~~

#get data ready for poisson brms models

#create a new data frame and rename the type variables to make plotting easier
n1 <- n
n1$type <- as.character(n1$type)
n1$type[n1$type == "early"] <- "Early"
n1$type[n1$type == "late"] <- "Late"
n1$type[n1$type == "mixedHOME"] <- "Mixed HOME"
n1$type[n1$type == "mixedBBWD"] <- "Mixed BBWD"
n1$type <- as.factor(n1$type)
n1$type <- factor(n1$type, levels=c("Early","Mixed HOME","Late","Mixed BBWD"))

#response variable to predict the number of wood duck eggs in each clutch
n1$hostEggs <- n1$MaxClutch-n1$ParaBBWD-n1$ParaHOME

#response variable to predict the number of hatch wood duck eggs
#considering only successful nests
n2 <- subset(n1, ActFate == "Successful") 

#clutch size as response variable
csMod <- brm(MaxClutch ~ type + (1 | Site), data = n1, family = poisson(), 
             thin = 20, warmup = 10000, cores = 4, chains = 4, 
             iter = 30000)
             
#number of wood duck eggs in each clutch as response variable
hostEggMod <- brm(hostEggs ~ type + (1 | Site), data = n1, family = poisson(), 
                  thin = 20, warmup = 10000, cores = 4, chains = 4, 
                  iter = 30000)


#number of hatch wood duck eggs  as response variable
hostHatchMod <- brm(MemW ~ type + (1 | Site), data = n2, poisson(), 
                    thin = 10, warmup = 10000, cores = 4, chains = 4, 
                    iter = 30000)

#convergence
print(csMod, digits = 3)
plot(csMod)
print(hostEggMod, digits = 3)
plot(hostEggMod)
print(hostHatchMod, digits = 3)
plot(hostHatchMod)

#save the conditional effects from each model above
csModPlot <- conditional_effects(csMod)
csModPlot <- as.data.frame(csModPlot$type)
hostEggModPlot <- conditional_effects(hostEggMod)
hostEggModPlot <- as.data.frame(hostEggModPlot$type)
hostHatchModPlot <- conditional_effects(hostHatchMod)
hostHatchModPlot <- as.data.frame(hostHatchModPlot$type)

#report means from poisson models
csModPlot
hostEggModPlot
hostHatchModPlot

#results paragraph 3~~~~~~~~~~~~~~~~~~~~~~~~~~~~~~~~~~~~~~~~~~~~~~~~~~~~~~~~~~~~
#~~~~~~~~~~~~~~~~~~~~~~~~~~~~~~~~~~~~~~~~~~~~~~~~~~~~~~~~~~~~~~~~~~~~~~~~~~~~~~~
#~~~~~~~~~~~~~~~~~~~~~~~~~~~~~~~~~~~~~~~~~~~~~~~~~~~~~~~~~~~~~~~~~~~~~~~~~~~~~~~
#~~~~~~~~~~~~~~~~~~~~~~~~~~~~~~~~~~~~~~~~~~~~~~~~~~~~~~~~~~~~~~~~~~~~~~~~~~~~~~~
#~~~~~~~~~~~~~~~~~~~~~~~~~~~~~~~~~~~~~~~~~~~~~~~~~~~~~~~~~~~~~~~~~~~~~~~~~~~~~~~
#~~~~~~~~~~~~~~~~~~~~~~~~~~~~~~~~~~~~~~~~~~~~~~~~~~~~~~~~~~~~~~~~~~~~~~~~~~~~~~~

#get data ready for jags nest survival model

#set factor variables
n$Site <- as.factor(n$Site)
n$type <- as.factor(n$type)
n$Fate <- as.factor(n$Fate)

#model variables stored as own vectors and numeric variables scaled
type <- as.factor(n$type)
site <- as.factor(as.numeric(n$Site))
clutchSize <- scale(n$MaxClutch)[,]
clutchSize2 <- scale(n$MaxClutch^2)[,]

#need for random effect loop in jags code
Nsites <- length(unique(n$Site))

#counts used to create encounter history
n$nests1 <- seq(1:length(n$FirstFound1))
nests <- unique(n$nests1)
Nnests <- length(nests)
Nfails <- n$nests1[n$Fate == 1]

#number of days we know the nest was alive
n$daysAlive <- n$LastPresent1 - n$FirstFound1 + 1 

#total number of days we monitored nests
n$daysMonitored <- n$LastChecked1 - n$FirstFound1 + 1
daysMonitored <- max(n$daysMonitored)
daysMonitoredVec <- n$daysMonitored

#create a survival matrix and assign 1s for the days nests were alive
y <- matrix(NA, nrow = Nnests, ncol = daysMonitored)
for(i in 1:Nnests){
  for(j in 1:n$daysAlive[i]){
    y[i,j] <- 1
  }
}

#assign zeros for the date of failure and the days following
n$dead.day <- NA
for(l in 1:length(n$FirstFound1)){
  if(n$Fate[l] == 1){n$dead.day[l] <- n$LastChecked1[l] - n$FirstFound1[l] + 1}
}
for(i in Nfails){
  for(j in n$dead.day[i]:daysMonitored){
    y[i,j] <- 0
  }
}

#random intercept model~~~~~~~~~~~~~~~~~~~~~~~~~~~~~~~~~~~~~~~~~~~~~~~~~~~~~~~~~
randIntCode <- "
    model{
  #likelihood~~~~~~~~~~~~~~~~~~~~~~~~~~~~~~~~~~~~~~~~~~~~~~~~~~~~~~~~~~~~~~~~~~~

  for(i in 1:Nnests){
    for(j in 2:daysMonitoredVec[i]){
      y[i,j] ~ dbern(p[i,j])
      logit(q[i,j]) <- mean.b0 + b1[site[i]]
      p[i,j] <- (y[i,j-1])*q[i,j]
    }
  }
  
  #priors~~~~~~~~~~~~~~~~~~~~~~~~~~~~~~~~~~~~~~~~~~~~~~~~~~~~~~~~~~~~~~~~~~~~~~~
  
  #sd = 1.5, uniform(0,1) on inverse logit scale
  b0 ~ dunif(0,1)
  mean.b0 <- logit(b0)
  
  #random effect of nest id
  for(k in 1:Nsites){
    b1[k] ~ dnorm(0, tauSite)
  }
  sigmaSite ~ dunif(0, 5)
  tauSite <- 1 / (sigmaSite * sigmaSite)
  
  #derived quants~~~~~~~~~~~~~~~~~~~~~~~~~~~~~~~~~~~~~~~~~~~~~~~~~~~~~~~~~~~~~~~
  
  ns <- ilogit(mean.b0)
  
  siteVar <- ilogit(sigmaSite)


}"

#full random intercept model~~~~~~~~~~~~~~~~~~~~~~~~~~~~~~~~~~~~~~~~~~~~~~~~~~~~
fullCode <- "
    model{
  #likelihood~~~~~~~~~~~~~~~~~~~~~~~~~~~~~~~~~~~~~~~~~~~~~~~~~~~~~~~~~~~~~~~~~~

  for(i in 1:Nnests){
    for(j in 2:daysMonitoredVec[i]){
      y[i,j] ~ dbern(p[i,j])
      logit(q[i,j]) <- mean.b0 + b1*clutchSize[i] + b2*clutchSize2[i] + b3[type[i]] + b4[site[i]]
      p[i,j] <- (y[i,j-1])*q[i,j]
    }
  }
  
  #priors~~~~~~~~~~~~~~~~~~~~~~~~~~~~~~~~~~~~~~~~~~~~~~~~~~~~~~~~~~~~~~~~~~~~~~~
  
  #sd = 1.5, uniform(0,1) on inverse logit scale
  b0 ~ dunif(0, 1) 
  mean.b0 <- logit(b0)
  b1 ~ dnorm(0, 0.01)
  b2 ~ dnorm(0, 0.01)
  b3[1] <- 0
  b3[2] ~ dnorm (0, 0.01)
  b3[3] ~ dnorm (0, 0.01)
  b3[4] ~ dnorm (0, 0.01)

  
  #random effect of nest id
  for(k in 1:Nsites){
    b4[k] ~ dnorm(0, tauSite)
  }
  sigmaSite ~ dunif(0, 5)
  tauSite <- 1 / (sigmaSite * sigmaSite)
  
  #derived quants~~~~~~~~~~~~~~~~~~~~~~~~~~~~~~~~~~~~~~~~~~~~~~~~~~~~~~~~~~~~~~~
  
  siteVar <- ilogit(sigmaSite)

  ns <- ilogit((mean.b0))
  ns1 <- ilogit((mean.b0 + b3[1]))
  ns2 <- ilogit((mean.b0 + b3[2]))
  ns3 <- ilogit((mean.b0 + b3[3]))
  ns4 <- ilogit((mean.b0 + b3[4]))

  #predict daily survival rate for clutchSize
  for(i in 1:length(clutchSize)){
    clutchPred[i] <- ilogit(mean.b0 + b1*clutchSize[i] + b2*clutchSize2[i])
  }

}"

#random intercept run
#random intercept data
randIntData <- list(Nnests = Nnests, y = y, daysMonitoredVec = daysMonitoredVec, Nsites = Nsites, site = site)
randIntParams <- c("b0", "mean.b0", "siteVar", "ns")
#run the model
randIntM <- jags(
  data = randIntData,
  parameters.to.save = randIntParams,
  model.file = textConnection(randIntCode),
  n.chains = 4, 
  n.iter = 30000,
  n.burnin = 10000, 
  n.thin = 10
) 

#convergence
gelman.diag(randIntM$BUGSoutput, multivariate = FALSE)
mcmcplot(randIntM)

#full random intercept model run
#full random intercept model data
fullData <- list(Nnests = Nnests, y = y, daysMonitoredVec = daysMonitoredVec, Nsites = Nsites, site = site, type = type, clutchSize = clutchSize, clutchSize2 = clutchSize2)
fullParams <- c("b0", "mean.b0", "b1", "b2", "b3", "b4", "siteVar", "ns", "ns1", "ns2", "ns3", "ns4", "clutchPred")
#run the model
fullM <- jags(
  data = fullData,
  parameters.to.save = fullParams,
  model.file = textConnection(fullCode),
  n.chains = 4, 
  n.iter = 30000,
  n.burnin = 10000, 
  n.thin = 10
) 

#convergence
gelman.diag(fullM$BUGSoutput, multivariate = FALSE)
mcmcplot(fullM)

#overall dsr from the full
tail(fullM$BUGSoutput$summary, n = 15)

#convert dsr to nest survival estimates
0.981^41 #mean
0.974^41 #lower
0.987^41 #upper

#overall dsr from the random effects only model
randIntM$BUGSoutput$summary

#grosbois et al.'s (2008) seventh equation
((randIntM$BUGSoutput$mean$siteVar)-fullM$BUGSoutput$mean$siteVar)/randIntM$BUGSoutput$mean$siteVar

#clutch size effects
head(fullM$BUGSoutput$summary, n = 10)

#dsr for different clutch types
tail(fullM$BUGSoutput$summary, n = 15)

#poisson brms model for compaing successful and abandoned clutches
n3 <- subset(n1, ActFate == "Successful")
n4 <- subset(n1, ActFate == "Abandoned")
n3$fate <- "Successful"
n4$fate <- "Abandoned"
n5 <- rbind(n3,n4)

#where abandoned clutches larger?
CompareCsMod <- brm(MaxClutch ~ fate + (1 | Site), data = n5, family = poisson(), 
                    thin = 10, warmup = 10000, cores = 4, chains = 4, 
                    iter = 30000)

#convergence
print(CompareCsMod, digits = 3)
plot(CompareCsMod)

#save conditional effects and report means
compare <- conditional_effects(CompareCsMod)
compare <- as.data.frame(compare$fate)
compare

#results paragraph 4~~~~~~~~~~~~~~~~~~~~~~~~~~~~~~~~~~~~~~~~~~~~~~~~~~~~~~~~~~~~
#~~~~~~~~~~~~~~~~~~~~~~~~~~~~~~~~~~~~~~~~~~~~~~~~~~~~~~~~~~~~~~~~~~~~~~~~~~~~~~~
#~~~~~~~~~~~~~~~~~~~~~~~~~~~~~~~~~~~~~~~~~~~~~~~~~~~~~~~~~~~~~~~~~~~~~~~~~~~~~~~
#~~~~~~~~~~~~~~~~~~~~~~~~~~~~~~~~~~~~~~~~~~~~~~~~~~~~~~~~~~~~~~~~~~~~~~~~~~~~~~~
#~~~~~~~~~~~~~~~~~~~~~~~~~~~~~~~~~~~~~~~~~~~~~~~~~~~~~~~~~~~~~~~~~~~~~~~~~~~~~~~
#~~~~~~~~~~~~~~~~~~~~~~~~~~~~~~~~~~~~~~~~~~~~~~~~~~~~~~~~~~~~~~~~~~~~~~~~~~~~~~~

#how many female ducklings did we mark?
sum(bi$marked)

#how many nests were female ducklings marked from?
nrow(bi)

#how many adult females considered?
nrow(aHist)

#how many ducklings came from each clutch type?
bi %>% group_by(type) %>% summarise(total = sum(marked), 
                                    percentage = total/nrow(dHist))

#what clutch types did these individuals hatch from?
bi %>% group_by(type) %>% summarise(tot = sum(freq), 
                                    percentage = tot/nrow(bi))

#how many ducklings were recaptured?
sum(bi$recap)
sum(bi$recap)/nrow(dHist)

#what clutch types were they hatched from?
bi %>% group_by(type) %>% summarise(total = sum(recap),
                                    percentage = sum(recap)/sum(bi$recap))

#results paragraph 5~~~~~~~~~~~~~~~~~~~~~~~~~~~~~~~~~~~~~~~~~~~~~~~~~~~~~~~~~~~~
#~~~~~~~~~~~~~~~~~~~~~~~~~~~~~~~~~~~~~~~~~~~~~~~~~~~~~~~~~~~~~~~~~~~~~~~~~~~~~~~
#~~~~~~~~~~~~~~~~~~~~~~~~~~~~~~~~~~~~~~~~~~~~~~~~~~~~~~~~~~~~~~~~~~~~~~~~~~~~~~~
#~~~~~~~~~~~~~~~~~~~~~~~~~~~~~~~~~~~~~~~~~~~~~~~~~~~~~~~~~~~~~~~~~~~~~~~~~~~~~~~
#~~~~~~~~~~~~~~~~~~~~~~~~~~~~~~~~~~~~~~~~~~~~~~~~~~~~~~~~~~~~~~~~~~~~~~~~~~~~~~~
#~~~~~~~~~~~~~~~~~~~~~~~~~~~~~~~~~~~~~~~~~~~~~~~~~~~~~~~~~~~~~~~~~~~~~~~~~~~~~~~

#convert 0s to 3s
enc[enc==3] <- 0

#save enc as a new data frame
y1<-enc

#vector with first capture occasion
get.first <- function(x)min(which(x!=0))
f1 <- apply(y1, 1, get.first)

#convert 0s to 3s
y1[y1==0] <- 3

n.occasions <- 4
nind <- nrow(y1)

sink("multiState.txt")
cat("
model {
# -------------------------------------------------
#parameters:
#phi.j: duckling survival
#phi.a: adult survival
#p.a: adult recapture prob
#--------------------------------------------------
#states (s):
#1 duckling
#2 adult
#3 dead
#observations (o):
#1 seen as duckling
#2 seen as adult
#3 not seen
#--------------------------------------------------

#priors
for (t in 1:(n.occasions-1)){
    phi.j[t] <- mean.phi.j
    phi.a[t] <- mean.phi.a
    p.a[t] <- mean.p.a
}
mean.phi.j ~ dunif(0, 1)
mean.phi.a ~ dunif(0, 1)
mean.p.a ~ dunif(0, 1)

#define state-transition and observation matrices 	
for (i in 1:nind){

  #define probabilities of state s(t+1) given s(t)
  for (t in f[i]:(n.occasions-1)){
   
    ps[1,i,t,1] <- 0
    ps[1,i,t,2] <- phi.j[t]
    ps[1,i,t,3] <- 1-phi.j[t]
    ps[2,i,t,1] <- 0
    ps[2,i,t,2] <- phi.a[t]
    ps[2,i,t,3] <- 1-phi.a[t]
    ps[3,i,t,1] <- 0
    ps[3,i,t,2] <- 0
    ps[3,i,t,3] <- 1
 
    #define probabilities of o(t) given s(t)
    po[1,i,t,1] <- 1
    po[1,i,t,2] <- 0
    po[1,i,t,3] <- 0
    po[2,i,t,1] <- 0
    po[2,i,t,2] <- p.a[t]
    po[2,i,t,3] <- 1-p.a[t]
    po[3,i,t,1] <- 0
    po[3,i,t,2] <- 0
    po[3,i,t,3] <- 1
  }
}

#likelihood 
for (i in 1:nind){

  #define latent state at first capture
  z[i,f[i]] <- y[i,f[i]]
  for (t in (f[i]+1):n.occasions){
   
    #state process: draw s(t) given s(t-1)
      z[i,t] ~ dcat(ps[z[i,t-1], i, t-1,])
      
      #observation process: draw o(t) given s(t)
      y[i,t] ~ dcat(po[z[i,t], i, t-1,])
      
  }
}
   
}",fill = TRUE)

sink()

#code used to derive known latent states to reduce computation time
#and improve convergence: see kéry and schaub 2012
agefirst.init <- function(ch, f){
  age <- array(NA, dim=dim(y1))
  for (i in 1:nrow(y1)){
    for (t in f1[i]:ncol(y1)){
      age[i,t] <- min(c(t-f[i]+1, 2))
    }
  }
  ini <- array(NA, dim=dim(y1))
  for (i in 1:nrow(y1)){
    for (t in f1[i]:ncol(y1)){
      if(y1[i,t]==1) ini[i,t] <- 1
      if(y1[i,t]==2&age[i,t]==2) ini[i,t] <- 2
      if(y1[i,t]==3&age[i,t]==2) ini[i,t] <- 2
    }
  }
  ini[which(is.na(ini))] <- age[which(is.na(ini))]
  ini[ini==1] <- NA
  return(ini)
}

#initial values: see kéry and schaub 2012
inits <- function(){list(mean.phi.j = runif(1, 0, 1), mean.phi.a = runif(1, 0, 1), mean.p.a = runif(1, 0, 1), z = agefirst.init(y1, f1))}  

#bundle the data for jags
data <- list(y = y1, f = f1, n.occasions = n.occasions, nind = nind)

#model
mod <-jags.model("multiState.txt", inits = inits, data = data, n.chains = 4)

#parameters to be estimated
modParams <- coda.samples(mod, variable.names = c("mean.phi.j", "mean.phi.a", "mean.p.a"), n.iter = 30000, n.burnin = 10000, n.thin = 10)

#convergence
gelman.diag(modParams, multivariate = FALSE)
mcmcplot(modParams)

#model estimates
summary(modParams)

#prepare data fro zero-inflated binomial model

#add nest initiation dates to data frame
init <- n %>% select(id, NestInit)
bi <- merge(bi, init, by.x = "id", by.y = "id", all.x = TRUE)

#subset ducklings marked in 2023 because it was our final field season 
bi <- subset(bi, year != 2023)

#how many missing nest initiation dates?
sum(is.na(bi$NestInit))

#fill these NA values with the mean nest initiation date
nestInitMean <- mean(bi$NestInit, na.rm = TRUE)
nestInitMean <- round(nestInitMean)
bi$NestInit <- ifelse(is.na(bi$NestInit), nestInitMean, bi$NestInit)

#scale recruitment model variables
bi$broodSize1 <- scale(bi$broodSize)
bi$NestInit1 <- scale(bi$NestInit)

#random effect prior for multilevel models
prior <- c(prior(normal(0, 1), class = "sd", group = "id"))

#random intercept model
random <- brm(recap|trials(marked) ~ (1 | id), data = bi, 
              family = zero_inflated_binomial(), thin = 10, warmup = 1000, 
              cores = 4, chains = 4, iter = 3000)

#convergence
plot(random)
print(random, digits = 4)

#full random intercept model
full <- brm(recap|trials(marked) ~ broodSize1 + NestInit1 + (1 | id), data = bi, 
            family = zero_inflated_binomial(), thin = 10, warmup = 1000, 
            cores = 4, chains = 4, iter = 3000)

#convergence and betas
plot(full)
print(full, digits = 4)

#grosbois et al.'s (2008) seventh equation
fullVar <- VarCorr(full)
fullVar
ranVar <- VarCorr(random)
ranVar
(ranVar$id$sd[1] - fullVar$id$sd[1]) / ranVar$id$sd[1] 

#updated figure 2~~~~~~~~~~~~~~~~~~~~~~~~~~~~~~~~~~~~~~~~~~~~~~~~~~~~~~~~~~~~~~

p2data <-  n

#make date col and format
p2data <- p2data %>%
  mutate(date = format(as.Date(NestInit - 1, origin = "2020-01-01"), "%m-%d-%y20"))
p2data$date <- format(mdy(p2data$date),'%m/%d/%Y')
p2data$date <- as.Date(p2data$date , format = "%m/%d/%y")

#make density plots
p2a <- p2data %>% filter(type == "mixedHOME") %>%
ggplot() +
  geom_density(aes(x = date), fill = "lightgray", bw = 9, size = 0.65) +
  scale_x_date(date_labels = "%b-%d", date_breaks = "4 weeks", 
               limits = c(min(p2data$date-20), max(p2data$date+5))) +
  theme_classic(base_size = 15) +
  labs(x = "Date", y = "Density") +
  scale_y_continuous(breaks = c(0,0.01,0.02)) +
  theme(axis.text = element_text(color = "black"),
        axis.ticks.x = element_blank(),
        axis.title.x = element_blank(),
        axis.text.x = element_blank()) +
  geom_vline(xintercept = as.numeric(as.Date("2020-04-01")), linetype = "dashed", color = "black", size = 0.75) +
  geom_text(aes(x = as.Date("2020-05-01"), y = 0.01, label = "Mixed HOME"), size = 4)

p2b <- p2data %>% filter(type == "early") %>%
  ggplot() +
  geom_density(aes(x = date), fill = "lightgray", bw = 9, size = 0.65) +
  scale_x_date(date_labels = "%b-%d", date_breaks = "4 weeks", 
               limits = c(min(p2data$date-20), max(p2data$date+5))) +
  theme_classic(base_size = 15) +
  labs(x = "Date", y = "Density") +
  scale_y_continuous(breaks = c(0,0.01,0.02)) +
  theme(axis.text = element_text(color = "black"),
        axis.ticks.x = element_blank(),
        axis.title.x = element_blank(),
        axis.text.x = element_blank())+
  geom_vline(xintercept = as.numeric(as.Date("2020-04-01")), linetype = "dashed", color = "black", size = 0.75) +
  geom_text(aes(x = as.Date("2020-05-01"), y = 0.01, label = "Early"), size = 4)

p2c <- p2data %>% filter(type == "mixedBBWD") %>%
  ggplot() +
  geom_density(aes(x = date), fill = "lightgray", bw = 9, size = 0.65) +
  scale_x_date(date_labels = "%b-%d", date_breaks = "4 weeks", 
               limits = c(min(p2data$date-20), max(p2data$date+5))) +
  theme_classic(base_size = 15) +
  labs(x = "Date", y = "Density") +
  scale_y_continuous(breaks = c(0,0.01,0.02)) +
  theme(axis.text = element_text(color = "black"),
        axis.ticks.x = element_blank(),
        axis.title.x = element_blank(),
        axis.text.x = element_blank())+
  geom_vline(xintercept = as.numeric(as.Date("2020-04-01")), linetype = "dashed", color = "black", size = 0.75) +
  geom_text(aes(x = as.Date("2020-02-01"), y = 0.01, label = "Mixed BBWD"), size = 4)

p2d <- p2data %>% filter(type == "late") %>%
  ggplot() +
  geom_density(aes(x = date), fill = "lightgray", bw = 9, size = 0.65) +
  scale_x_date(date_labels = "%b-%d", date_breaks = "4 weeks", 
               limits = c(min(p2data$date-20), max(p2data$date+5))) +
  theme_classic(base_size = 15) +
  labs(x = "Date", y = "Density") +
  scale_y_continuous(breaks = c(0,0.01,0.02)) +
  theme(axis.text = element_text(color = "black"))+
  geom_vline(xintercept = as.numeric(as.Date("2020-04-01")), linetype = "dashed", color = "black", size = 0.75) +
  geom_text(aes(x = as.Date("2020-02-01"), y = 0.01, label = "Late"), size = 4)

finalP2 <- p2a/p2b/p2c/p2d & ylab(NULL)
finalP2 <- finalP2 + plot_layout(ncol = 1, 
                      heights = c(2, 2, 2, 2)) & theme(plot.margin = unit(c(0, 0, 0, 0.2), "cm"))
finalP2 <- wrap_elements(finalP2) + labs(tag = "Density")  + theme(plot.tag = element_text(size = 15, angle = 90),
                                                  plot.tag.position = "left")

finalP2

#updated figure 3~~~~~~~~~~~~~~~~~~~~~~~~~~~~~~~~~~~~~~~~~~~~~~~~~~~~~~~~~~~~~~

#save the conditional effects from each model
csModPlot <- conditional_effects(csMod)
csModPlot <- as.data.frame(csModPlot$type)
hostEggModPlot <- conditional_effects(hostEggMod)
hostEggModPlot <- as.data.frame(hostEggModPlot$type)
hostHatchModPlot <- conditional_effects(hostHatchMod)
hostHatchModPlot <- as.data.frame(hostHatchModPlot$type)

#add column indicating the model type
csModPlot$mod <- "Clutch size"
csModPlot <- csModPlot %>% select(estimate__, lower__, upper__, type, mod)
csModPlot[5,] <- c(NA,NA,NA,NA,NA)
csModPlot$order <- as.character(c(5,1,13,9,4))

hostEggModPlot$mod <- "Number of wood duck eggs"
hostEggModPlot <- hostEggModPlot %>% select(estimate__, lower__, upper__, type, mod)
hostEggModPlot[5,] <- c(NA,NA,NA,NA,NA)
hostEggModPlot$order <- as.character(c(6,2,14,10,8))

hostHatchModPlot$mod <- "Number of hatched wood duck eggs"
hostHatchModPlot <- hostHatchModPlot %>% select(estimate__, lower__, upper__, type, mod)
hostHatchModPlot[5,] <- c(NA,NA,NA,NA,NA)
hostHatchModPlot$order <- as.character(c(7,3,15,11,12))

#combine data
p3data <- rbind(csModPlot, hostEggModPlot, hostHatchModPlot)
p3data$order <- factor(p3data$order, levels = c(1,2,3,4,5,6,7,8,9,10,11,12,13,14,15))
p3data$mod <- factor(p3data$mod, levels = c("NA","Clutch size","Number of wood duck eggs","Number of hatched wood duck eggs"))


#define custom labels for specific x-axis values
axisTitles <- c(
  "1" = "", "2" = "", "3" = "", "4" = "Mixed HOME",
  "5" = "", "6" = "", "7" = "Early", "8" = "",
  "9" = "", "10" = "", "11" = "", "12" = "Mixed BBWD",
  "13" = "", "14" = "", "15" = "Late"
)

#create the plot
finalP3 <- ggplot() +
  geom_point(data = p3data, aes(x = order, y = estimate__, shape = mod), size = 3, na.rm = TRUE) +
  geom_errorbar(data = p3data, aes(x = order, y = estimate__, ymin = lower__, ymax = upper__), width = 0, size = 0.75, na.rm = TRUE) +
  scale_x_discrete(labels = axisTitles) +
  scale_shape_manual(values = c(16, 17, 18, 19), na.translate = FALSE) +  # Adjust shape values as needed
  labs(shape = "", x = "Clutch type", y = "Means") +
  theme_classic(base_size = 15) +
  theme(axis.text.x = element_text(color = "black", hjust = 1),
        axis.ticks.x = element_blank(), axis.text = element_text(color = "black"),
        legend.position = "top") +
  guides(shape = guide_legend(nrow = 3, byrow = TRUE))

finalP3

#updated figure 5~~~~~~~~~~~~~~~~~~~~~~~~~~~~~~~~~~~~~~~~~~~~~~~~~~~~~~~~~~~~~~

#plots
initPlot <- conditional_effects(full)
initPlot <- as.data.frame(initPlot$NestInit1)
initPlot$NestInit1 <- initPlot$NestInit1 * sd(bi$NestInit, na.rm = TRUE) + mean(bi$NestInit, na.rm = TRUE)

#make date col and format
initPlot <- initPlot %>%
  mutate(date = format(as.Date(NestInit1 - 1, origin = "2020-01-01"), "%m-%d-%y20"))
initPlot$date <- format(mdy(initPlot$date),'%m/%d/%Y')
initPlot$date <- as.Date(initPlot$date, format = "%m/%d/%y")

initPLOT<-ggplot(initPlot, aes(x = date, y = estimate__, ymin = lower__, ymax = upper__)) +
  geom_smooth(color="black") +
  geom_ribbon(alpha=0.4) +
  labs(x="Nest initiation date", y="Recruitment probability") +
  scale_x_date(date_labels = "%b-%d", date_breaks = "4 weeks", 
             limits = c(min(p2data$date-2), max(p2data$date-10))) +
  theme_classic(base_size = 15) +
  theme(axis.text = element_text(colour = "black"),
        axis.title = element_text())
initPLOT

#boxplot
#repeat dates based on frequencies
repeated_dates <- rep(bi$NestInit, bi$recap)
#combine repeated dates into a single vector
result_vector <- unlist(repeated_dates)
result_vector <- as.data.frame(result_vector)

#make date col and format
result_vector <- result_vector %>%
  mutate(date = format(as.Date(result_vector - 1, origin = "2020-01-01"), "%m-%d-%y20"))
result_vector$date <- format(mdy(result_vector$date),'%m/%d/%Y')
result_vector$date <- as.Date(result_vector$date, format = "%m/%d/%y")

pointsPlot <- ggplot(result_vector, aes(x = date, y = 1)) +
  geom_boxplot() +
  geom_point(position = position_jitter(width = 0.05), size = 2) +   
  scale_y_continuous(limits = NULL, breaks = NULL) + 
  scale_x_date(date_labels = "%b-%d", date_breaks = "4 weeks", 
               limits = c(min(p2data$date-2), max(p2data$date-10))) +
  ggtitle("    Recruited female ducklings") +                                       
  theme_void() +
  theme(plot.title = element_text(hjust = 0.75, vjust = 5, size = 13))
pointsPlot

#Density of ducklings by julian date
births <- bi %>% group_by(NestInit) %>% summarise(sum(marked))
births <- as.data.frame(births)
colnames(births) <- c("jul", "total")
new_vec <- as.data.frame(rep(births$jul,births$total))
colnames(new_vec) <- c("date")

#make date col and format
n <- n %>%
  mutate(date = format(as.Date(NestInit - 1, origin = "2020-01-01"), "%m-%d-%y20"))
n$date <- format(mdy(n$date),'%m/%d/%Y')
n$date <- as.Date(n$date, format = "%m/%d/%y")

densPlot <- ggplot(n, aes(x = date)) +
  geom_density(fill = "lightgray", bw = 6) +
  scale_x_date(date_labels = "%b-%d", date_breaks = "4 weeks", 
               limits = c(min(p2data$date-2), max(p2data$date-10))) +
  scale_y_continuous(breaks = c(0,0.005,0.01)) +
  ggtitle("Observed nests") +                                       
  theme_classic(base_size = 15) +
  labs(y = "Density") +
  theme(plot.title = element_text(hjust = 0.75, vjust = -10, size = 13),
        axis.line.x = element_blank(),axis.ticks.x = element_blank(),
        axis.text.x = element_blank(),axis.title.x = element_blank(),
        axis.text.y = element_text(color = "black"))


finalP5 <- densPlot/pointsPlot/initPLOT + plot_layout(heights = c(3,1.5, 4))
finalP5

setwd("C:/Users/dylan.bakner/Documents/manuscripts/hoodyWoodyWhistler/revisedDocs")

ggsave(filename = "Figure2.png", plot = finalP2, width = 6, height = 5.5, dpi = 300)
ggsave(filename = "Figure3.png", plot = finalP3, width = 5, height = 5, dpi = 300)
ggsave(filename = "Figure5.png", plot = finalP5, width = 5, height = 5.5, dpi = 300)
