# Supplementary material for: Wood duck nest survival and duckling recruitment is minimally affected by interspecific brood parasitism from hooded mergansers and black-bellied whistling-ducks
Source: PLoS One. 2024 Jul 2;19(7):e0305899. doi: 10.1371/journal.pone.0305899 (PMC11218992; doi:10.1371/journal.pone.0305899)
Supplement: S3 File — (CSV) [file pone.0305899.s003.csv]

3	3	3	1
3	3	3	1
3	3	3	1
3	3	3	1
3	3	3	1
3	3	3	1
3	3	3	1
3	3	3	1
3	3	3	1
3	3	3	1
3	3	3	1
3	3	3	1
3	3	3	1
3	3	3	1
3	3	3	1
3	3	3	1
3	3	3	1
3	3	3	1
3	3	3	1
3	3	3	1
3	3	3	1
3	3	3	1
3	3	3	1
3	3	3	1
3	3	3	1
3	3	3	1
3	3	3	1
3	3	3	1
3	3	3	1
3	3	3	1
3	3	3	1
3	3	3	1
3	3	3	1
3	3	3	1
3	3	3	1
3	3	3	1
3	3	3	1
3	3	3	1
3	3	3	1
3	3	3	1
3	3	3	1
3	3	3	1
3	3	3	1
3	3	3	1
3	3	3	1
3	3	3	1
3	3	3	1
3	3	3	1
3	3	3	1
3	3	3	1
3	3	3	1
3	3	3	1
3	3	3	1
3	3	3	1
3	3	3	1
3	3	3	1
3	3	3	1
3	3	3	1
3	3	3	1
3	3	3	1
3	3	3	1
3	3	3	1
3	3	3	1
3	3	3	1
3	3	3	1
3	3	3	1
3	3	3	1
3	3	3	1
3	3	3	1
3	3	3	1
3	3	3	1
3	3	3	1
3	3	3	1
3	3	3	1
3	3	3	1
3	3	3	1
3	3	3	1
3	3	3	1
3	3	3	1
3	3	3	1
3	3	3	1
3	3	3	1
3	3	3	1
3	3	3	1
3	3	3	1
3	3	3	1
3	3	3	1
3	3	3	1
3	3	3	1
3	3	3	1
3	3	3	1
3	3	3	1
3	3	3	1
3	3	3	1
3	3	3	1
3	3	3	1
3	3	3	1
3	3	3	1
3	3	3	1
3	3	3	1
3	3	3	1
3	3	3	1
3	3	3	1
3	3	3	1
3	3	3	1
3	3	3	1
3	3	3	1
3	3	3	1
3	3	3	1
3	3	3	1
3	3	3	1
3	3	3	1
3	3	3	1
3	3	3	1
3	3	3	1
3	3	3	1
3	3	3	1
3	3	3	1
3	3	3	1
3	3	3	1
3	3	3	1
3	3	3	1
3	3	3	1
3	3	3	1
3	3	3	1
3	3	3	1
3	3	3	1
3	3	3	1
3	3	3	1
3	3	3	1
3	3	3	1
3	3	3	1
3	3	3	1
3	3	3	1
3	3	3	1
3	3	3	1
3	3	3	1
3	3	3	1
3	3	3	1
3	3	3	1
3	3	3	1
3	3	3	1
3	3	3	1
3	3	3	1
3	3	3	1
3	3	3	1
3	3	3	1
3	3	3	1
3	3	3	1
3	3	3	1
3	3	3	1
3	3	3	1
3	3	3	1
3	3	3	1
3	3	3	1
3	3	3	1
3	3	3	1
3	3	3	1
3	3	3	1
3	3	3	1
3	3	3	1
3	3	3	1
3	3	3	1
3	3	3	1
3	3	3	1
3	3	3	1
3	3	3	1
3	3	3	1
3	3	3	1
3	3	3	1
3	3	3	1
3	3	3	1
3	3	3	1
3	3	3	1
3	3	3	1
3	3	3	1
3	3	3	1
3	3	3	1
3	3	3	1
3	3	3	1
3	3	3	1
3	3	3	1
3	3	3	1
3	3	3	1
3	3	3	1
3	3	3	1
3	3	3	1
3	3	3	1
3	3	3	1
3	3	3	1
3	3	3	1
3	3	3	1
3	3	3	1
3	3	3	1
3	3	3	1
3	3	3	1
3	3	3	1
3	3	3	1
3	3	3	1
3	3	3	1
3	3	3	1
3	3	3	1
3	3	3	1
3	3	3	1
3	3	3	1
3	3	3	1
3	3	3	1
3	3	3	1
3	3	3	1
3	3	3	1
3	3	3	1
3	3	3	1
3	3	3	1
3	3	3	1
3	3	3	1
3	3	3	1
3	3	3	1
3	3	3	1
3	3	3	1
3	3	3	1
3	3	3	1
3	3	3	1
3	3	3	1
3	3	3	1
3	3	3	1
3	3	3	1
3	3	3	1
3	3	3	1
3	3	3	1
3	3	3	1
3	3	3	1
3	3	3	1
3	3	3	1
3	3	3	1
3	3	3	1
3	3	3	1
3	3	3	1
3	3	3	1
3	3	3	1
3	3	3	1
3	3	3	1
3	3	3	1
3	3	3	1
3	3	3	1
3	3	3	1
3	3	3	1
3	3	3	1
3	3	3	1
3	3	3	1
3	3	3	1
3	3	3	1
3	3	3	1
3	3	3	1
3	3	3	1
3	3	3	1
3	3	3	1
3	3	3	1
3	3	3	1
3	3	3	1
3	3	3	1
3	3	3	1
3	3	3	1
3	3	3	1
3	3	3	1
3	3	3	1
3	3	3	1
3	3	3	1
3	3	3	1
3	3	3	1
3	3	3	1
3	3	3	1
3	3	3	1
3	3	3	1
3	3	3	1
3	3	3	1
3	3	3	1
3	3	3	1
3	3	3	1
3	3	3	1
3	3	3	1
3	3	3	1
3	3	3	1
3	3	3	1
3	3	3	1
3	3	3	1
3	3	3	1
3	3	3	1
3	3	3	1
3	3	3	1
3	3	3	1
3	3	3	1
3	3	3	1
3	3	3	1
3	3	3	1
3	3	3	1
3	3	3	1
3	3	3	1
3	3	3	1
3	3	3	1
3	3	3	1
3	3	3	1
3	3	3	1
3	3	3	1
3	3	3	1
3	3	3	1
3	3	3	1
3	3	3	1
3	3	3	1
3	3	3	1
3	3	3	1
3	3	3	1
3	3	3	1
3	3	3	1
3	3	3	1
3	3	3	1
3	3	3	1
3	3	3	1
3	3	3	1
3	3	3	1
3	3	3	1
3	3	3	1
3	3	3	1
3	3	3	1
3	3	3	1
3	3	3	1
3	3	3	1
3	3	3	1
3	3	3	1
3	3	3	1
3	3	3	1
3	3	3	1
3	3	3	1
3	3	3	1
3	3	3	1
3	3	3	1
3	3	3	1
3	3	3	1
3	3	3	1
3	3	3	1
3	3	3	1
3	3	3	1
3	3	3	1
3	3	3	1
3	3	3	1
3	3	3	1
3	3	3	1
3	3	3	1
3	3	3	1
3	3	3	1
3	3	3	1
3	3	3	1
3	3	3	1
3	3	3	1
3	3	3	1
3	3	3	1
3	3	3	1
3	3	3	1
3	3	3	1
3	3	3	1
3	3	3	1
3	3	3	1
3	3	3	1
3	3	3	1
3	3	3	1
3	3	3	1
3	3	3	1
3	3	3	1
3	3	3	1
3	3	3	1
3	3	3	1
3	3	3	1
3	3	3	1
3	3	3	1
3	3	3	1
3	3	3	1
3	3	3	1
3	3	3	1
3	3	3	1
3	3	3	1
3	3	3	1
3	3	3	1
3	3	3	1
3	3	3	1
3	3	3	1
3	3	3	1
3	3	3	1
3	3	3	1
3	3	3	1
3	3	3	1
3	3	3	1
3	3	3	1
3	3	3	1
3	3	3	1
3	3	3	1
3	3	3	1
3	3	3	1
3	3	3	1
3	3	3	1
3	3	3	1
3	3	3	1
3	3	3	1
3	3	3	1
3	3	3	1
3	3	3	1
3	3	3	1
3	3	3	1
3	3	3	1
3	3	3	1
3	3	3	1
3	3	3	1
3	3	3	1
3	3	3	1
3	3	3	1
3	3	3	1
3	3	3	1
3	3	3	1
3	3	3	1
3	3	3	1
3	3	3	1
3	3	3	1
3	3	3	1
3	3	3	1
3	3	3	1
3	3	3	1
3	3	3	1
3	3	3	1
3	3	3	1
3	3	3	1
3	3	3	1
3	3	3	1
3	3	3	1
3	3	3	1
3	3	3	1
3	3	3	1
3	3	3	1
3	3	3	1
3	3	3	1
3	3	3	1
3	3	3	1
3	3	3	1
3	3	3	1
3	3	3	1
3	3	3	1
3	3	3	1
3	3	3	1
3	3	3	1
3	3	3	1
3	3	3	1
3	3	3	1
3	3	3	1
3	3	3	1
3	3	3	1
3	3	3	1
3	3	3	1
3	3	3	1
3	3	3	1
3	3	3	1
3	3	3	1
3	3	3	1
3	3	3	1
3	3	3	1
3	3	3	1
3	3	3	1
3	3	3	1
3	3	3	1
3	3	3	1
3	3	3	1
3	3	3	1
3	3	3	1
3	3	3	1
3	3	3	1
3	3	3	1
3	3	3	1
3	3	3	1
3	3	3	1
3	3	3	1
3	3	3	1
3	3	3	1
3	3	3	1
3	3	3	1
3	3	3	1
3	3	3	1
3	3	3	1
3	3	3	1
3	3	3	1
3	3	3	1
3	3	3	1
3	3	3	1
3	3	3	1
3	3	3	1
3	3	3	1
3	3	3	1
3	3	3	1
3	3	3	1
3	3	3	1
3	3	3	1
3	3	3	1
3	3	3	1
3	3	3	1
3	3	3	1
3	3	3	1
3	3	3	1
3	3	3	1
3	3	3	1
3	3	3	1
3	3	3	1
3	3	3	1
3	3	3	1
3	3	3	1
3	3	3	1
3	3	3	1
3	3	3	1
3	3	3	1
3	3	3	1
3	3	3	1
3	3	3	1
3	3	3	1
3	3	3	1
3	3	3	1
3	3	3	1
3	3	3	1
3	3	3	1
3	3	3	1
3	3	3	1
3	3	3	1
3	3	3	1
3	3	3	1
3	3	3	1
3	3	3	1
3	3	3	1
3	3	3	1
3	3	3	1
3	3	3	1
3	3	3	1
3	3	3	1
3	3	3	1
3	3	3	1
3	3	3	1
3	3	3	1
3	3	3	1
3	3	3	1
3	3	3	1
3	3	3	1
3	3	3	1
3	3	3	1
3	3	3	1
3	3	3	1
3	3	3	1
3	3	3	1
3	3	3	1
3	3	3	1
3	3	3	1
3	3	3	1
3	3	3	1
3	3	3	1
3	3	3	1
3	3	3	1
3	3	3	1
3	3	3	1
3	3	3	1
3	3	3	1
3	3	3	1
3	3	3	1
3	3	3	1
3	3	3	1
3	3	3	1
3	3	3	1
3	3	3	1
3	3	3	1
3	3	3	1
3	3	3	1
3	3	3	1
3	3	3	1
3	3	3	1
3	3	3	1
3	3	3	1
3	3	3	1
3	3	3	1
3	3	3	1
3	3	3	1
3	3	3	1
3	3	3	1
3	3	3	1
3	3	3	1
3	3	3	1
3	3	3	1
3	3	3	1
3	3	3	1
3	3	3	1
3	3	3	1
3	3	3	1
3	3	3	1
3	3	3	1
3	3	3	1
3	3	3	1
3	3	3	1
3	3	3	1
3	3	3	1
3	3	3	1
3	3	3	1
3	3	3	1
3	3	3	1
3	3	3	1
3	3	3	1
3	3	3	1
3	3	3	1
3	3	3	1
3	3	3	1
3	3	3	1
3	3	3	1
3	3	3	1
3	3	3	1
3	3	3	1
3	3	3	1
3	3	3	1
3	3	3	1
3	3	3	1
3	3	3	1
3	3	3	1
3	3	3	1
3	3	3	1
3	3	3	1
3	3	3	1
3	3	3	1
3	3	3	1
3	3	3	1
3	3	3	1
3	3	3	1
3	3	3	1
3	3	3	1
3	3	3	1
3	3	3	1
3	3	3	1
3	3	3	1
3	3	3	1
3	3	3	1
3	3	3	1
3	3	3	1
3	3	3	1
3	3	3	1
3	3	3	1
3	3	3	1
3	3	3	1
3	3	3	1
3	3	3	1
3	3	3	1
3	3	3	1
3	3	3	1
3	3	3	1
3	3	3	1
3	3	3	1
3	3	3	1
3	3	3	1
3	3	3	1
3	3	3	1
3	3	3	1
3	3	3	1
3	3	3	1
3	3	3	1
3	3	3	1
3	3	3	1
3	3	3	1
3	3	3	1
3	3	3	1
3	3	3	1
3	3	3	1
3	3	3	1
3	3	3	1
3	3	3	1
3	3	3	1
3	3	3	1
3	3	3	1
3	3	3	1
3	3	3	1
3	3	3	1
3	3	3	1
3	3	3	1
3	3	3	1
3	3	3	1
3	3	3	1
3	3	1	3
3	3	1	3
3	3	1	3
3	3	1	3
3	3	1	3
3	3	1	3
3	3	1	3
3	3	1	3
3	3	1	3
3	3	1	3
3	3	1	3
3	3	1	3
3	3	1	3
3	3	1	3
3	3	1	3
3	3	1	3
3	3	1	3
3	3	1	3
3	3	1	3
3	3	1	3
3	3	1	3
3	3	1	3
3	3	1	3
3	3	1	3
3	3	1	3
3	3	1	3
3	3	1	3
3	3	1	3
3	3	1	3
3	3	1	3
3	3	1	3
3	3	1	3
3	3	1	3
3	3	1	3
3	3	1	3
3	3	1	3
3	3	1	3
3	3	1	3
3	3	1	3
3	3	1	3
3	3	1	3
3	3	1	3
3	3	1	3
3	3	1	3
3	3	1	3
3	3	1	3
3	3	1	3
3	3	1	3
3	3	1	3
3	3	1	3
3	3	1	3
3	3	1	3
3	3	1	3
3	3	1	3
3	3	1	3
3	3	1	3
3	3	1	3
3	3	1	3
3	3	1	3
3	3	1	3
3	3	1	3
3	3	1	3
3	3	1	3
3	3	1	3
3	3	1	3
3	3	1	3
3	3	1	3
3	3	1	3
3	3	1	3
3	3	1	3
3	3	1	3
3	3	1	3
3	3	1	3
3	3	1	3
3	3	1	3
3	3	1	3
3	3	1	3
3	3	1	3
3	3	1	3
3	3	1	3
3	3	1	3
3	3	1	3
3	3	1	3
3	3	1	3
3	3	1	3
3	3	1	3
3	3	1	3
3	3	1	3
3	3	1	3
3	3	1	3
3	3	1	3
3	3	1	3
3	3	1	3
3	3	1	3
3	3	1	3
3	3	1	3
3	3	1	3
3	3	1	3
3	3	1	3
3	3	1	3
3	3	1	3
3	3	1	3
3	3	1	3
3	3	1	3
3	3	1	3
3	3	1	3
3	3	1	3
3	3	1	3
3	3	1	3
3	3	1	3
3	3	1	3
3	3	1	3
3	3	1	3
3	3	1	3
3	3	1	3
3	3	1	3
3	3	1	3
3	3	1	3
3	3	1	3
3	3	1	3
3	3	1	3
3	3	1	3
3	3	1	3
3	3	1	3
3	3	1	3
3	3	1	3
3	3	1	3
3	3	1	3
3	3	1	3
3	3	1	3
3	3	1	3
3	3	1	3
3	3	1	3
3	3	1	3
3	3	1	3
3	3	1	3
3	3	1	3
3	3	1	3
3	3	1	3
3	3	1	3
3	3	1	3
3	3	1	3
3	3	1	3
3	3	1	3
3	3	1	3
3	3	1	3
3	3	1	3
3	3	1	3
3	3	1	3
3	3	1	3
3	3	1	3
3	3	1	3
3	3	1	3
3	3	1	3
3	3	1	3
3	3	1	3
3	3	1	3
3	3	1	3
3	3	1	3
3	3	1	3
3	3	1	3
3	3	1	3
3	3	1	3
3	3	1	3
3	3	1	3
3	3	1	3
3	3	1	3
3	3	1	3
3	3	1	3
3	3	1	3
3	3	1	3
3	3	1	3
3	3	1	3
3	3	1	3
3	3	1	3
3	3	1	3
3	3	1	3
3	3	1	3
3	3	1	3
3	3	1	3
3	3	1	3
3	3	1	3
3	3	1	3
3	3	1	3
3	3	1	3
3	3	1	3
3	3	1	3
3	3	1	3
3	3	1	3
3	3	1	3
3	3	1	3
3	3	1	3
3	3	1	3
3	3	1	3
3	3	1	3
3	3	1	3
3	3	1	3
3	3	1	3
3	3	1	3
3	3	1	3
3	3	1	3
3	3	1	3
3	3	1	3
3	3	1	3
3	3	1	3
3	3	1	3
3	3	1	3
3	3	1	3
3	3	1	3
3	3	1	3
3	3	1	3
3	3	1	3
3	3	1	3
3	3	1	3
3	3	1	3
3	3	1	3
3	3	1	3
3	3	1	3
3	3	1	3
3	3	1	3
3	3	1	3
3	3	1	3
3	3	1	3
3	3	1	3
3	3	1	3
3	3	1	3
3	3	1	3
3	3	1	3
3	3	1	3
3	3	1	3
3	3	1	3
3	3	1	3
3	3	1	3
3	3	1	3
3	3	1	3
3	3	1	3
3	3	1	3
3	3	1	3
3	3	1	3
3	3	1	3
3	3	1	3
3	3	1	3
3	3	1	3
3	3	1	3
3	3	1	3
3	3	1	3
3	3	1	3
3	3	1	3
3	3	1	3
3	3	1	3
3	3	1	3
3	3	1	3
3	3	1	3
3	3	1	3
3	3	1	3
3	3	1	3
3	3	1	3
3	3	1	3
3	3	1	3
3	3	1	3
3	3	1	3
3	3	1	3
3	3	1	3
3	3	1	3
3	3	1	3
3	3	1	3
3	3	1	3
3	3	1	3
3	3	1	3
3	3	1	3
3	3	1	3
3	3	1	3
3	3	1	3
3	3	1	3
3	3	1	3
3	3	1	3
3	3	1	3
3	3	1	3
3	3	1	3
3	3	1	3
3	3	1	3
3	3	1	3
3	3	1	3
3	3	1	3
3	3	1	3
3	3	1	3
3	3	1	3
3	3	1	3
3	3	1	3
3	3	1	3
3	3	1	3
3	3	1	3
3	3	1	3
3	3	1	3
3	3	1	3
3	3	1	3
3	3	1	3
3	3	1	3
3	3	1	3
3	3	1	3
3	3	1	3
3	3	1	3
3	3	1	3
3	3	1	3
3	3	1	3
3	3	1	3
3	3	1	3
3	3	1	3
3	3	1	3
3	3	1	3
3	3	1	3
3	3	1	3
3	3	1	3
3	3	1	3
3	3	1	3
3	3	1	3
3	3	1	3
3	3	1	3
3	3	1	3
3	3	1	3
3	3	1	3
3	3	1	3
3	3	1	3
3	3	1	3
3	3	1	3
3	3	1	3
3	3	1	3
3	3	1	3
3	3	1	3
3	3	1	3
3	3	1	3
3	3	1	3
3	3	1	3
3	3	1	3
3	3	1	3
3	3	1	3
3	3	1	3
3	3	1	3
3	3	1	3
3	3	1	3
3	3	1	3
3	3	1	3
3	3	1	3
3	3	1	3
3	3	1	3
3	3	1	3
3	3	1	3
3	3	1	3
3	3	1	3
3	3	1	3
3	3	1	3
3	3	1	3
3	3	1	3
3	3	1	3
3	3	1	3
3	3	1	3
3	3	1	3
3	3	1	3
3	3	1	3
3	3	1	3
3	3	1	3
3	3	1	3
3	3	1	3
3	3	1	3
3	3	1	3
3	3	1	3
3	3	1	3
3	3	1	3
3	3	1	3
3	3	1	3
3	3	1	3
3	3	1	3
3	3	1	3
3	3	1	3
3	3	1	3
3	3	1	3
3	3	1	3
3	3	1	3
3	3	1	3
3	3	1	3
3	3	1	3
3	3	1	3
3	3	1	3
3	3	1	3
3	3	1	3
3	3	1	3
3	3	1	3
3	3	1	3
3	3	1	3
3	3	1	3
3	3	1	3
3	3	1	3
3	3	1	3
3	3	1	3
3	3	1	3
3	3	1	3
3	3	1	3
3	3	1	3
3	3	1	3
3	3	1	3
3	3	1	3
3	3	1	3
3	3	1	3
3	3	1	3
3	3	1	3
3	3	1	3
3	3	1	3
3	3	1	3
3	3	1	3
3	3	1	3
3	3	1	3
3	3	1	3
3	3	1	3
3	3	1	3
3	3	1	3
3	3	1	3
3	3	1	3
3	3	1	3
3	3	1	3
3	3	1	3
3	3	1	3
3	3	1	3
3	3	1	3
3	3	1	3
3	3	1	3
3	3	1	3
3	3	1	3
3	3	1	3
3	3	1	3
3	3	1	3
3	3	1	3
3	3	1	3
3	3	1	3
3	3	1	3
3	3	1	3
3	3	1	3
3	3	1	3
3	3	1	3
3	3	1	3
3	3	1	3
3	3	1	3
3	3	1	3
3	3	1	3
3	3	1	3
3	3	1	3
3	3	1	3
3	3	1	3
3	3	1	3
3	3	1	3
3	3	1	3
3	3	1	3
3	3	1	3
3	3	1	3
3	3	1	3
3	3	1	3
3	3	1	3
3	3	1	3
3	3	1	3
3	3	1	3
3	3	1	3
3	3	1	3
3	3	1	3
3	3	1	3
3	3	1	3
3	3	1	3
3	3	1	3
3	3	1	3
3	3	1	3
3	3	1	3
3	3	1	3
3	3	1	3
3	3	1	3
3	3	1	3
3	3	1	3
3	3	1	3
3	3	1	3
3	3	1	3
3	3	1	3
3	3	1	3
3	3	1	3
3	3	1	3
3	3	1	3
3	3	1	3
3	3	1	3
3	3	1	3
3	3	1	3
3	3	1	3
3	3	1	3
3	3	1	3
3	3	1	3
3	3	1	3
3	3	1	3
3	3	1	3
3	3	1	3
3	3	1	3
3	3	1	3
3	3	1	3
3	3	1	3
3	3	1	3
3	3	1	3
3	3	1	3
3	3	1	3
3	3	1	3
3	3	1	3
3	3	1	3
3	3	1	3
3	3	1	3
3	3	1	3
3	3	1	3
3	3	1	3
3	3	1	3
3	3	1	3
3	3	1	3
3	3	1	3
3	3	1	3
3	3	1	3
3	3	1	3
3	3	1	3
3	3	1	3
3	3	1	3
3	3	1	3
3	3	1	3
3	3	1	3
3	3	1	3
3	3	1	3
3	3	1	3
3	3	1	3
3	3	1	3
3	3	1	3
3	3	1	3
3	3	1	3
3	3	1	3
3	3	1	3
3	3	1	3
3	3	1	3
3	3	1	3
3	3	1	3
3	3	1	3
3	3	1	3
3	3	1	3
3	3	1	3
3	3	1	3
3	3	1	3
3	3	1	3
3	3	1	3
3	3	1	3
3	3	1	3
3	3	1	3
3	3	1	3
3	3	1	3
3	3	1	3
3	3	1	3
3	3	1	3
3	3	1	3
3	3	1	3
3	3	1	3
3	3	1	3
3	3	1	3
3	3	1	3
3	3	1	3
3	3	1	3
3	3	1	3
3	3	1	3
3	3	1	3
3	3	1	3
3	3	1	3
3	3	1	3
3	3	1	3
3	3	1	3
3	3	1	3
3	3	1	3
3	3	1	3
3	3	1	3
3	3	1	3
3	3	1	3
3	3	1	3
3	3	1	3
3	3	1	3
3	3	1	3
3	3	1	3
3	3	1	3
3	3	1	3
3	3	1	3
3	3	1	3
3	3	1	3
3	3	1	3
3	3	1	3
3	3	1	3
3	3	1	3
3	3	1	3
3	3	1	3
3	3	1	3
3	3	1	3
3	3	1	3
3	3	1	3
3	3	1	3
3	3	1	3
3	3	1	3
3	3	1	3
3	3	1	3
3	3	1	3
3	3	1	3
3	3	1	3
3	3	1	3
3	3	1	3
3	3	1	3
3	3	1	3
3	3	1	3
3	3	1	3
3	3	1	3
3	3	1	3
3	3	1	3
3	3	1	3
3	3	1	3
3	3	1	3
3	3	1	3
3	3	1	3
3	3	1	3
3	3	1	3
3	3	1	3
3	3	1	3
3	3	1	3
3	3	1	3
3	3	1	3
3	3	1	3
3	3	1	3
3	3	1	3
3	3	1	3
3	3	1	3
3	3	1	3
3	3	1	3
3	3	1	3
3	3	1	3
3	3	1	3
3	3	1	3
3	3	1	3
3	3	1	3
3	3	1	3
3	3	1	3
3	3	1	3
3	3	1	3
3	3	1	3
3	3	1	3
3	3	1	3
3	3	1	3
3	3	1	3
3	3	1	3
3	3	1	3
3	3	1	3
3	3	1	3
3	3	1	3
3	3	1	3
3	3	1	3
3	3	1	3
3	3	1	3
3	3	1	3
3	3	1	3
3	3	1	3
3	3	1	3
3	3	1	3
3	3	1	3
3	3	1	3
3	3	1	3
3	3	1	3
3	3	1	3
3	3	1	3
3	3	1	3
3	3	1	3
3	3	1	3
3	3	1	3
3	3	1	3
3	3	1	3
3	3	1	3
3	3	1	3
3	3	1	3
3	3	1	3
3	3	1	3
3	3	1	3
3	3	1	3
3	3	1	3
3	3	1	3
3	1	3	3
3	1	3	3
3	1	3	3
3	1	3	3
3	1	3	3
3	1	3	3
3	1	3	3
3	1	3	3
3	1	3	3
3	1	3	3
3	1	3	3
3	1	3	3
3	1	3	3
3	1	3	3
3	1	3	3
3	1	3	3
3	1	3	3
3	1	3	3
3	1	3	3
3	1	3	3
3	1	3	3
3	1	3	3
3	1	3	3
3	1	3	3
3	1	3	3
3	1	3	3
3	1	3	3
3	1	3	3
3	1	3	3
3	1	3	3
3	1	3	3
3	1	3	3
3	1	3	3
3	1	3	3
3	1	3	3
3	1	3	3
3	1	3	3
3	1	3	3
3	1	3	3
3	1	3	3
3	1	3	3
3	1	3	3
3	1	3	3
3	1	3	3
3	1	3	3
3	1	3	3
3	1	3	3
3	1	3	3
3	1	3	3
3	1	3	3
3	1	3	3
3	1	3	3
3	1	3	3
3	1	3	3
3	1	3	3
3	1	3	3
3	1	3	3
3	1	3	3
3	1	3	3
3	1	3	3
3	1	3	3
3	1	3	3
3	1	3	3
3	1	3	3
3	1	3	3
3	1	3	3
3	1	3	3
3	1	3	3
3	1	3	3
3	1	3	3
3	1	3	3
3	1	3	3
3	1	3	3
3	1	3	3
3	1	3	3
3	1	3	3
3	1	3	3
3	1	3	3
3	1	3	3
3	1	3	3
3	1	3	3
3	1	3	3
3	1	3	3
3	1	3	3
3	1	3	3
3	1	3	3
3	1	3	3
3	1	3	3
3	1	3	3
3	1	3	3
3	1	3	3
3	1	3	3
3	1	3	3
3	1	3	3
3	1	3	3
3	1	3	3
3	1	3	3
3	1	3	3
3	1	3	3
3	1	3	3
3	1	3	3
3	1	3	3
3	1	3	3
3	1	3	3
3	1	3	3
3	1	3	3
3	1	3	3
3	1	3	3
3	1	3	3
3	1	3	3
3	1	3	3
3	1	3	3
3	1	3	3
3	1	3	3
3	1	3	3
3	1	3	3
3	1	3	3
3	1	3	3
3	1	3	3
3	1	3	3
3	1	3	3
3	1	3	3
3	1	3	3
3	1	3	3
3	1	3	3
3	1	3	3
3	1	3	3
3	1	3	3
3	1	3	3
3	1	3	3
3	1	3	3
3	1	3	3
3	1	3	3
3	1	3	3
3	1	3	3
3	1	3	3
3	1	3	3
3	1	3	3
3	1	3	3
3	1	3	3
3	1	3	3
3	1	3	3
3	1	3	3
3	1	3	3
3	1	3	3
3	1	3	3
3	1	3	3
3	1	3	3
3	1	3	3
3	1	3	3
3	1	3	3
3	1	3	3
3	1	3	3
3	1	3	3
3	1	3	3
3	1	3	3
3	1	3	3
3	1	3	3
3	1	3	3
3	1	3	3
3	1	3	3
3	1	3	3
3	1	3	3
3	1	3	3
3	1	3	3
3	1	3	3
3	1	3	3
3	1	3	3
3	1	3	3
3	1	3	3
3	1	3	3
3	1	3	3
3	1	3	3
3	1	3	3
3	1	3	3
3	1	3	3
3	1	3	3
3	1	3	3
3	1	3	3
3	1	3	3
3	1	3	3
3	1	3	3
3	1	3	3
3	1	3	3
3	1	3	3
3	1	3	3
3	1	3	3
3	1	3	3
3	1	3	3
3	1	3	3
3	1	3	3
3	1	3	3
3	1	3	3
3	1	3	3
3	1	3	3
3	1	3	3
3	1	3	3
3	1	3	3
3	1	3	3
3	1	3	3
3	1	3	3
3	1	3	3
3	1	3	3
3	1	3	3
3	1	3	3
3	1	3	3
3	1	3	3
3	1	3	3
3	1	3	3
3	1	3	3
3	1	3	3
3	1	3	3
3	1	3	3
3	1	3	3
3	1	3	3
3	1	3	3
3	1	3	3
3	1	3	3
3	1	3	3
3	1	3	3
3	1	3	3
3	1	3	3
3	1	3	3
3	1	3	3
3	1	3	3
3	1	3	3
3	1	3	3
3	1	3	3
3	1	3	3
3	1	3	3
3	1	3	3
3	1	3	3
3	1	3	3
3	1	3	3
3	1	3	3
3	1	3	3
3	1	3	3
3	1	3	3
3	1	3	3
3	1	3	3
3	1	3	3
3	1	3	3
3	1	3	3
3	1	3	3
3	1	3	3
3	1	3	3
3	1	3	3
3	1	3	3
3	1	3	3
3	1	3	3
3	1	3	3
3	1	3	3
3	1	3	3
3	1	3	3
3	1	3	3
3	1	3	3
3	1	3	3
3	1	3	3
3	1	3	3
3	1	3	3
3	1	3	3
3	1	3	3
3	1	3	3
3	1	3	3
3	1	3	3
3	1	3	3
3	1	3	3
3	1	3	3
3	1	3	3
3	1	3	3
3	1	3	3
3	1	3	3
3	1	3	3
3	1	3	3
3	1	3	3
3	1	3	3
3	1	3	3
3	1	3	3
3	1	3	3
3	1	3	3
3	1	3	3
3	1	3	3
3	1	3	3
3	1	3	3
3	1	3	3
3	1	3	3
3	1	3	3
3	1	3	3
3	1	3	3
3	1	3	3
3	1	3	3
3	1	3	3
3	1	3	3
3	1	3	3
3	1	3	3
3	1	3	3
3	1	3	3
3	1	3	3
3	1	3	3
3	1	3	3
3	1	3	3
3	1	3	3
3	1	3	3
3	1	3	3
3	1	3	3
3	1	3	3
3	1	3	3
3	1	3	3
3	1	3	3
3	1	3	3
3	1	3	3
3	1	3	3
3	1	3	3
3	1	3	3
3	1	3	3
3	1	3	3
3	1	3	3
3	1	3	3
3	1	3	3
3	1	3	3
3	1	3	3
3	1	3	3
3	1	3	3
3	1	3	3
3	1	3	3
3	1	3	3
3	1	3	3
3	1	3	3
3	1	3	3
3	1	3	3
3	1	3	3
3	1	3	3
3	1	3	3
3	1	3	3
3	1	3	3
3	1	3	3
3	1	3	3
3	1	3	3
3	1	3	3
3	1	3	3
3	1	3	3
3	1	3	3
3	1	3	3
3	1	3	3
3	1	3	3
3	1	3	3
3	1	3	3
3	1	3	3
3	1	3	3
3	1	3	3
3	1	3	3
3	1	3	3
3	1	3	3
3	1	3	3
3	1	3	3
3	1	3	3
3	1	3	3
3	1	3	3
3	1	3	3
3	1	3	3
3	1	3	3
3	1	3	3
3	1	3	3
3	1	3	3
3	1	3	3
3	1	3	3
3	1	3	3
3	1	3	3
3	1	3	3
3	1	3	3
3	1	3	3
3	1	3	3
3	1	3	3
3	1	3	3
3	1	3	3
3	1	3	3
3	1	3	3
3	1	3	3
3	1	3	3
3	1	3	3
3	1	3	3
3	1	3	3
3	1	3	3
3	1	3	3
3	1	3	3
3	1	3	3
3	1	3	3
3	1	3	3
3	1	3	3
3	1	3	3
3	1	3	3
3	1	3	3
3	1	3	3
3	1	3	3
3	1	3	3
3	1	3	3
3	1	3	3
3	1	3	3
3	1	3	3
3	1	3	3
3	1	3	3
3	1	3	3
3	1	3	3
3	1	3	3
3	1	3	3
3	1	3	3
3	1	3	3
3	1	3	3
3	1	3	3
3	1	3	3
3	1	3	3
3	1	3	3
3	1	3	3
3	1	3	3
3	1	3	3
3	1	3	3
3	1	3	3
3	1	3	3
3	1	3	3
3	1	3	3
3	1	3	3
3	1	3	3
3	1	3	3
3	1	3	3
3	1	3	3
3	1	3	3
3	1	3	3
3	1	3	3
3	1	3	3
3	1	3	3
3	1	3	3
3	1	3	3
3	1	3	3
3	1	3	3
3	1	3	3
3	1	3	3
3	1	3	3
3	1	3	3
3	1	3	3
3	1	3	3
3	1	3	3
3	1	3	3
3	1	3	3
3	1	3	3
3	1	3	3
3	1	3	3
3	1	3	3
3	1	3	3
3	1	3	3
3	1	3	3
3	1	3	3
3	1	3	3
3	1	3	3
3	1	3	3
3	1	3	3
3	1	3	3
3	1	3	3
3	1	3	3
3	1	3	3
3	1	3	3
3	1	3	3
3	1	3	3
3	1	3	3
3	1	3	3
3	1	3	3
3	1	3	3
3	1	3	3
3	1	3	3
3	1	3	3
3	1	3	3
3	1	3	3
3	1	3	3
3	1	3	3
3	1	3	3
3	1	3	3
3	1	3	3
3	1	3	3
3	1	3	3
1	3	3	3
1	3	3	3
1	3	3	3
1	3	3	3
1	3	3	3
1	3	3	3
1	3	3	3
1	3	3	3
1	3	3	3
1	3	3	3
1	3	3	3
1	3	3	3
1	3	3	3
1	3	3	3
1	3	3	3
1	3	3	3
1	3	3	3
1	3	3	3
1	3	3	3
1	3	3	3
1	3	3	3
1	3	3	3
1	3	3	3
1	3	3	3
1	3	3	3
1	3	3	3
1	3	3	3
1	3	3	3
1	3	3	3
1	3	3	3
1	3	3	3
1	3	3	3
1	3	3	3
1	3	3	3
1	3	3	3
1	3	3	3
1	3	3	3
1	3	3	3
1	3	3	3
1	3	3	3
1	3	3	3
1	3	3	3
1	3	3	3
1	3	3	3
1	3	3	3
1	3	3	3
1	3	3	3
1	3	3	3
1	3	3	3
1	3	3	3
1	3	3	3
1	3	3	3
1	3	3	3
1	3	3	3
1	3	3	3
1	3	3	3
1	3	3	3
1	3	3	3
1	3	3	3
1	3	3	3
1	3	3	3
1	3	3	3
1	3	3	3
1	3	3	3
1	3	3	3
1	3	3	3
1	3	3	3
1	3	3	3
1	3	3	3
1	3	3	3
1	3	3	3
1	3	3	3
1	3	3	3
1	3	3	3
1	3	3	3
1	3	3	3
1	3	3	3
1	3	3	3
1	3	3	3
1	3	3	3
1	3	3	3
1	3	3	3
1	3	3	3
1	3	3	3
1	3	3	3
1	3	3	3
1	3	3	3
1	3	3	3
1	3	3	3
1	3	3	3
1	3	3	3
1	3	3	3
1	3	3	3
1	3	3	3
1	3	3	3
1	3	3	3
1	3	3	3
1	3	3	3
1	3	3	3
1	3	3	3
1	3	3	3
1	3	3	3
1	3	3	3
1	3	3	3
1	3	3	3
1	3	3	3
1	3	3	3
1	3	3	3
1	3	3	3
1	3	3	3
1	3	3	3
1	3	3	3
1	3	3	3
1	3	3	3
1	3	3	3
1	3	3	3
1	3	3	3
1	3	3	3
1	3	3	3
1	3	3	3
1	3	3	3
1	3	3	3
1	3	3	3
1	3	3	3
1	3	3	3
1	3	3	3
1	3	3	3
1	3	3	3
1	3	3	3
1	3	3	3
1	3	3	3
1	3	3	3
1	3	3	3
1	3	3	3
1	3	3	3
1	3	3	3
1	3	3	3
1	3	3	3
1	3	3	3
1	3	3	3
1	3	3	3
1	3	3	3
1	3	3	3
1	3	3	3
1	3	3	3
1	3	3	3
1	3	3	3
1	3	3	3
1	3	3	3
1	3	3	3
1	3	3	3
1	3	3	3
1	3	3	3
1	3	3	3
1	3	3	3
1	3	3	3
1	3	3	3
1	3	3	3
1	3	3	3
1	3	3	3
1	3	3	3
[truncated: 1,006 more rows]
