# Supplementary material for: Wood duck nest survival and duckling recruitment is minimally affected by interspecific brood parasitism from hooded mergansers and black-bellied whistling-ducks
Source: PLoS One. 2024 Jul 2;19(7):e0305899. doi: 10.1371/journal.pone.0305899 (PMC11218992; doi:10.1371/journal.pone.0305899)
Supplement: S4 File — (TXT) [file pone.0305899.s004.txt]

model {
# -------------------------------------------------
#parameters:
#phi.j: duckling survival
#phi.a: adult survival
#p.a: adult recapture prob
#--------------------------------------------------
#states (s):
#1 duckling
#2 adult
#3 dead
#observations (o):
#1 seen as duckling
#2 seen as adult
#3 not seen
#--------------------------------------------------

#priors
for (t in 1:(n.occasions-1)){
    phi.j[t] <- mean.phi.j
    phi.a[t] <- mean.phi.a
    p.a[t] <- mean.p.a
}
mean.phi.j ~ dunif(0, 1)
mean.phi.a ~ dunif(0, 1)
mean.p.a ~ dunif(0, 1)

#define state-transition and observation matrices 	
for (i in 1:nind){

  #define probabilities of state s(t+1) given s(t)
  for (t in f[i]:(n.occasions-1)){
   
    ps[1,i,t,1] <- 0
    ps[1,i,t,2] <- phi.j[t]
    ps[1,i,t,3] <- 1-phi.j[t]
    ps[2,i,t,1] <- 0
    ps[2,i,t,2] <- phi.a[t]
    ps[2,i,t,3] <- 1-phi.a[t]
    ps[3,i,t,1] <- 0
    ps[3,i,t,2] <- 0
    ps[3,i,t,3] <- 1
 
    #define probabilities of o(t) given s(t)
    po[1,i,t,1] <- 1
    po[1,i,t,2] <- 0
    po[1,i,t,3] <- 0
    po[2,i,t,1] <- 0
    po[2,i,t,2] <- p.a[t]
    po[2,i,t,3] <- 1-p.a[t]
    po[3,i,t,1] <- 0
    po[3,i,t,2] <- 0
    po[3,i,t,3] <- 1
  }
}

#likelihood 
for (i in 1:nind){

  #define latent state at first capture
  z[i,f[i]] <- y[i,f[i]]
  for (t in (f[i]+1):n.occasions){
   
    #state process: draw s(t) given s(t-1)
      z[i,t] ~ dcat(ps[z[i,t-1], i, t-1,])
      
      #observation process: draw o(t) given s(t)
      y[i,t] ~ dcat(po[z[i,t], i, t-1,])
      
  }
}
   
}
