# Supplementary material for: Wood duck nest survival and duckling recruitment is minimally affected by interspecific brood parasitism from hooded mergansers and black-bellied whistling-ducks
Source: PLoS One. 2024 Jul 2;19(7):e0305899. doi: 10.1371/journal.pone.0305899 (PMC11218992; doi:10.1371/journal.pone.0305899)
Supplement: S5 File — (CSV) [file pone.0305899.s005.csv]

id	Year	Site	NestInit	AgeFound	FirstFound1	LastPresent1	LastChecked1	Fate	ActFate	IncDate	MaxClutch	ParaHOME	ParaBBWD	MemH	MemW	MemB	incFate	type	censor	freq
2020-BH-40-4	2020	BH	26	11	37	70	70	0	Successful	40	18	7	0	3	6	0	0	mixedHOME	0	1
2020-SF-11-4	2020	FA	38	2	40	52	59	1	Abandoned	0	17	5	0	0	0	0	1	mixedHOME	0	1
2020-SF-10-9	2020	FA	36	4	40	45	52	1	Depredated	0	18	0	0	0	0	0	1	early	0	1
2020-SF-13-3	2020	FA	33	7	40	45	52	1	Depredated	0	15	1	0	0	0	0	1	mixedHOME	0	1
2020-TL-2-1	2020	TL	38	2	40	83	83	0	Successful	54	21	5	0	5	5	0	0	mixedHOME	0	1
2020-TL-9-3	2020	TL	34	6	40	77	77	0	Successful	50	17	0	0	0	6	0	0	early	0	1
2020-TL-21-5	2020	TL	28	12	40	70	70	0	Successful	36	20	6	0	4	3	0	0	mixedHOME	0	1
2020-DC-10A-2	2020	SH	39	2	41	86	86	0	Successful	0	17	0	0	0	13	0	1	early	0	1
2020-DC-5A-5	2020	SH	28	13	41	69	69	0	Successful	44	15	0	0	0	10	0	0	early	0	1
2020-DC-7A-4	2020	SH	33	8	41	77	77	0	Successful	44	18	0	0	0	7	0	0	early	0	1
2020-SP-11-3	2020	SH	30	11	41	81	81	0	Successful	44	16	0	0	0	5	0	0	early	0	1
2020-SP-12-2	2020	SH	35	6	41	85	85	0	Successful	52	23	0	0	0	14	0	0	early	0	1
2020-SP-12A-1	2020	SH	39	2	41	88	88	0	Successful	52	19	0	0	0	14	0	0	early	0	1
2020-DC-10-3	2020	SH	30	11	41	48	55	1	Depredated	0	12	0	0	0	0	0	1	early	0	1
2020-NF-3-4	2020	FA	39	3	42	66	71	1	Abandoned	56	33	0	0	0	0	0	0	early	0	1
2020-DL-8-8	2020	SH	36	6	42	49	56	1	Depredated	0	21	1	0	0	0	0	1	mixedHOME	0	1
2020-NF-2-2	2020	FA	41	1	42	58	66	1	Depredated	0	27	1	0	0	0	0	1	mixedHOME	0	1
2020-SP-8-6	2020	SH	31	11	42	62	69	1	Depredated	45	20	0	0	0	0	0	0	early	0	1
2020-SP-3A-4	2020	SH	36	6	42	56	62	1	Depredated	0	18	0	0	0	0	0	1	early	0	1
2020-DL-11-10	2020	SH	35	7	42	80	80	0	Successful	45	19	0	0	0	5	0	0	early	0	1
2020-DL-26-9	2020	SH	34	8	42	87	87	0	Successful	59	21	1	0	0	11	0	0	mixedHOME	0	1
2020-MS-2-3	2020	SH	40	2	42	85	85	0	Successful	56	19	0	0	0	17	0	0	early	0	1
2020-DL-4-2	2020	SH	40	2	42	42	49	1	Depredated	0	2	0	0	0	0	0	1	early	0	1
2020-DL-7-6	2020	SH	40	2	42	42	49	1	Depredated	0	3	1	0	0	0	0	1	mixedHOME	0	1
2020-DL-12-45	2020	SH	35	7	42	42	49	1	Depredated	0	7	0	0	0	0	0	1	early	0	1
2020-DL-22-12	2020	SH	39	3	42	42	49	1	Depredated	0	3	0	0	0	0	0	1	early	0	1
2020-DL-27-7	2020	SH	36	6	42	49	56	1	Depredated	0	11	3	0	0	0	0	1	mixedHOME	0	1
2020-DL-31-5	2020	SH	40	2	42	42	49	1	Depredated	0	2	0	0	0	0	0	1	early	0	1
2020-NF-4-3	2020	FA	39	3	42	79	84	1	Depredated	54	19	0	0	0	0	0	0	early	0	1
2020-SP-9-7	2020	SH	33	9	42	42	48	1	Depredated	0	9	0	0	0	0	0	1	early	0	1
2020-SP-5A-5	2020	SH	37	5	42	55	62	1	Depredated	0	15	1	0	0	0	0	1	mixedHOME	0	1
2020-DL-6-3	2020	SH	40	2	42	49	56	1	Depredated	0	13	0	0	0	0	0	1	early	0	1
2020-TW-22B-4	2020	TW	42	1	43	71	79	1	Abandoned	59	10	0	0	0	0	0	0	early	0	1
2020-TW-22A-5	2020	TW	42	1	43	86	93	1	Depredated	59	21	0	0	0	0	0	0	early	0	1
2020-BH-41-12	2020	BH	43	1	44	44	50	1	Abandoned	0	1	0	0	0	0	0	1	early	0	1
2020-TW-20A-1	2020	TW	31	13	44	57	65	1	Abandoned	46	12	0	0	0	0	0	0	early	0	1
2020-TW-19A-3	2020	TW	38	6	44	71	79	1	Other	49	12	0	0	0	0	0	0	early	0	1
2020-BH-3-19	2020	BH	39	5	44	91	91	0	Successful	61	21	0	0	0	16	0	0	early	0	1
2020-BH-15-15	2020	BH	41	3	44	88	88	0	Successful	59	14	4	0	4	3	0	0	mixedHOME	0	1
2020-TW-15A-2	2020	TW	41	3	44	84	84	0	Successful	55	15	0	0	0	11	0	0	early	0	1
2020-TW-18A-7	2020	TW	41	3	44	86	86	0	Successful	53	17	0	0	0	11	0	0	early	0	1
2020-DC-1-7	2020	SH	44	4	48	62	69	1	Depredated	0	24	0	0	0	0	0	1	early	0	1
2020-SP-8A-13	2020	SH	47	1	48	62	69	1	Depredated	0	15	0	0	0	0	0	1	early	0	1
2020-SP-9A-14	2020	SH	45	3	48	48	55	1	Depredated	0	15	0	0	0	0	0	1	early	0	1
2020-DC-9-11	2020	SH	45	3	48	92	92	0	Successful	59	28	0	0	0	12	0	0	early	0	1
2020-SP-6-11	2020	SH	42	6	48	88	88	0	Successful	55	28	0	0	0	10	0	0	early	0	1
2020-SP-7-12	2020	SH	47	1	48	89	89	0	Successful	55	29	0	0	0	5	0	0	early	0	1
2020-SP-10-9	2020	SH	46	2	48	91	91	0	Successful	61	22	0	0	0	13	0	0	early	0	1
2020-SP-10A-10	2020	SH	44	4	48	93	93	0	Successful	61	32	0	0	0	19	0	0	early	0	1
2020-SP-2A-8	2020	SH	45	3	48	95	95	0	Successful	63	36	0	0	0	20	0	0	early	0	1
2020-DC-2-8	2020	SH	47	1	48	55	62	1	Depredated	0	7	0	0	0	0	0	1	early	0	1
2020-DC-13A-12	2020	SH	42	6	48	48	55	1	Depredated	0	6	0	0	0	0	0	1	early	0	1
2020-DC-4A-9	2020	SH	46	2	48	62	69	1	Depredated	0	15	0	0	0	0	0	1	early	0	1
2020-BP-1-1	2020	SH	48	1	49	49	56	1	Other	0	1	0	0	0	0	0	1	early	0	1
2020-BP-5-2	2020	SH	48	1	49	49	56	1	Other	0	1	0	0	0	0	0	1	early	0	1
2020-DL-2-15	2020	SH	46	3	49	56	62	1	Depredated	0	12	0	0	0	0	0	1	early	0	1
2020-BH-18-22	2020	BH	49	1	50	63	69	1	Depredated	0	23	12	0	0	0	0	1	mixedHOME	0	1
2020-BH-5-23	2020	BH	45	5	50	91	91	0	Successful	59	20	4	0	4	10	0	0	mixedHOME	0	1
2020-BH-38-20	2020	BH	46	4	50	91	91	0	Successful	61	21	4	0	4	9	0	0	mixedHOME	0	1
2020-NF-8-5	2020	FA	43	8	51	90	90	0	Successful	56	20	0	0	0	10	0	0	early	0	1
2020-SF-7-11	2020	FA	41	11	52	52	59	1	Depredated	0	15	0	0	0	0	0	1	early	0	1
2020-SF-5-12	2020	FA	48	4	52	96	96	0	Successful	74	17	0	0	0	7	0	0	early	0	1
2020-SF-8-5	2020	FA	46	6	52	90	90	0	Successful	58	12	0	0	0	7	0	0	early	0	1
2020-SF-12-8	2020	FA	43	9	52	96	96	0	Successful	66	28	0	0	0	8	0	0	early	0	1
2020-SF-16-6	2020	FA	38	14	52	79	79	0	Successful	48	20	0	0	0	10	0	0	early	0	1
2020-DC-13-17	2020	SH	54	1	55	62	69	1	Depredated	0	2	0	0	0	0	0	1	early	0	1
2020-DC-12A-16	2020	SH	53	2	55	55	62	1	Depredated	0	2	0	0	0	0	0	1	early	0	1
2020-DC-1A-14	2020	SH	52	3	55	55	62	1	Depredated	0	3	0	0	0	0	0	1	early	0	1
2020-DC-3A-15	2020	SH	54	1	55	55	62	1	Depredated	0	1	0	0	0	0	0	1	early	0	1
2020-DL-5-16	2020	SH	51	5	56	73	80	1	Depredated	67	12	0	0	0	0	0	0	early	0	1
2020-DL-10-18	2020	SH	50	6	56	56	63	1	Depredated	0	10	4	0	0	0	0	1	mixedHOME	0	1
2020-DL-15-19	2020	SH	46	10	56	56	62	1	Depredated	0	12	2	0	0	0	0	1	mixedHOME	0	1
2020-DL-16-20	2020	SH	54	2	56	56	62	1	Depredated	0	2	1	0	0	0	0	1	mixedHOME	0	1
2020-DL-20-22	2020	SH	50	6	56	56	63	1	Depredated	0	8	2	0	0	0	0	1	mixedHOME	0	1
2020-DL-23-23	2020	SH	47	9	56	62	73	1	Depredated	0	14	0	0	0	0	0	1	early	0	1
2020-DL-24-24	2020	SH	54	2	56	73	80	1	Depredated	0	16	0	0	0	0	0	1	early	0	1
2020-DL-28-17	2020	SH	48	8	56	56	63	1	Depredated	0	8	0	0	0	0	0	1	early	0	1
2020-TW-17B-12	2020	TW	56	1	57	79	86	1	Abandoned	0	11	0	0	0	0	0	1	early	0	1
2020-TW-1A-10	2020	TW	46	11	57	65	71	1	Abandoned	0	17	0	0	0	0	0	1	early	0	1
2020-TW-16A-11	2020	TW	54	3	57	98	98	0	Successful	65	20	0	0	0	15	0	0	early	0	1
2020-TW-19B-9	2020	TW	48	9	57	93	93	0	Successful	65	15	0	0	0	12	0	0	early	0	1
2020-TW-20B-8	2020	TW	55	2	57	97	97	0	Successful	59	11	0	0	0	9	0	0	early	0	1
2020-TL-13-14	2020	TL	47	11	58	66	72	1	Abandoned	0	24	3	0	0	0	0	1	mixedHOME	0	1
2020-TL-1-7	2020	TL	53	5	58	66	72	1	Depredated	0	21	10	0	0	0	0	1	mixedHOME	0	1
2020-TL-5-10	2020	TL	55	3	58	70	72	1	Depredated	0	18	7	0	0	0	0	1	mixedHOME	0	1
2020-TL-8-12	2020	TL	47	11	58	58	66	1	Depredated	0	23	9	0	0	0	0	1	mixedHOME	0	1
2020-TL-17-17	2020	TL	47	11	58	66	72	1	Depredated	0	26	12	0	0	0	0	1	mixedHOME	0	1
2020-TL-19-18	2020	TL	49	9	58	58	66	1	Depredated	0	20	9	0	0	0	0	1	mixedHOME	0	1
2020-TL-4-8	2020	TL	48	10	58	91	91	0	Successful	59	16	0	0	0	15	0	0	early	0	1
2020-TL-16-16	2020	TL	49	9	58	97	97	0	Successful	66	21	6	0	6	9	0	0	mixedHOME	0	1
2020-DC-15-13	2020	SH	55	3	58	69	76	1	Depredated	0	7	0	0	0	0	0	1	early	0	1
2020-IC-8-5	2020	IC	50	9	59	66	71	1	Abandoned	0	9	0	0	0	0	0	1	early	0	1
2020-IC-12-6	2020	IC	48	11	59	59	66	1	Abandoned	0	13	0	0	0	0	0	1	early	0	1
2020-IC-29-11	2020	IC	55	4	59	66	71	1	Abandoned	0	6	0	0	0	0	0	1	early	0	1
2020-IC-38-12	2020	IC	48	11	59	71	78	1	Abandoned	0	20	0	0	0	0	0	1	early	0	1
2020-IC-45-16	2020	IC	48	11	59	66	71	1	Abandoned	0	18	0	0	0	0	0	1	early	0	1
2020-IC-57-2	2020	IC	46	13	59	59	62	1	Abandoned	57	22	2	0	0	0	0	0	mixedHOME	0	1
2020-SF-2-13	2020	FA	56	3	59	71	78	1	Abandoned	0	22	0	0	0	0	0	1	early	0	1
2020-IC-47-17	2020	IC	56	3	59	71	78	1	Depredated	0	13	0	0	0	0	0	1	early	0	1
2020-IC-10-7	2020	IC	51	8	59	98	98	0	Successful	67	11	0	0	0	2	0	0	early	0	1
2020-IC-26-9	2020	IC	32	27	59	73	73	0	Successful	45	21	2	0	1	11	0	0	mixedHOME	0	1
2020-IC-27-10	2020	IC	48	11	59	98	98	0	Successful	57	14	0	0	0	7	0	0	early	0	1
2020-IC-39-14	2020	IC	54	5	59	99	99	0	Successful	68	17	0	0	0	8	0	0	early	0	1
2020-IC-40-13	2020	IC	45	14	59	86	86	0	Successful	57	18	0	0	0	13	0	0	early	0	1
2020-IC-42-15	2020	IC	57	2	59	104	104	0	Successful	72	14	0	0	0	8	0	0	early	0	1
2020-IC-51-4	2020	IC	47	12	59	88	88	0	Successful	55	13	0	0	0	8	0	0	early	0	1
2020-IC-54-3	2020	IC	39	20	59	81	81	0	Successful	51	17	0	0	0	12	0	0	early	0	1
2020-IC-18-8	2020	IC	58	1	59	59	66	1	Depredated	0	1	0	0	0	0	0	1	early	0	1
2020-IC-61-1	2020	IC	48	11	59	71	76	1	Depredated	61	12	0	0	0	0	0	0	early	0	1
2020-SP-1A-15	2020	SH	51	11	62	69	76	1	Abandoned	0	13	0	0	0	0	0	1	early	0	1
2020-DC-2A-18	2020	SH	58	4	62	62	69	1	Depredated	0	4	0	0	0	0	0	1	early	0	1
2020-SP-9-63	2020	SH	61	1	62	69	76	1	Depredated	0	9	0	0	0	0	0	1	early	0	1
2020-DC-6A-19	2020	SH	51	11	62	103	103	0	Successful	73	33	0	0	0	23	0	0	early	0	1
2020-HQ-2-1	2020	SH	52	10	62	96	96	0	Successful	66	14	0	0	0	14	0	0	early	0	1
2020-IC-41-18	2020	IC	61	1	62	103	103	0	Successful	72	19	0	0	0	15	0	0	early	0	1
2020-SP-4-17	2020	SH	58	4	62	98	98	0	Successful	67	18	0	0	0	14	0	0	early	0	1
2020-SP-6A-19	2020	SH	58	4	62	107	107	0	Successful	81	36	0	0	0	22	0	0	early	0	1
2020-DC-11-20	2020	SH	51	11	62	69	76	1	Depredated	0	15	0	0	0	0	0	1	early	0	1
2020-DC-14-22	2020	SH	57	5	62	62	69	1	Depredated	0	5	0	0	0	0	0	1	early	0	1
2020-DC-11A-20	2020	SH	60	2	62	62	69	1	Depredated	0	2	0	0	0	0	0	1	early	0	1
2020-SP-5-18	2020	SH	61	1	62	75	83	1	Depredated	0	13	0	0	0	0	0	1	early	0	1
2020-SP-7A-20	2020	SH	61	1	62	76	83	1	Depredated	0	12	0	0	0	0	0	1	early	0	1
2020-BH-12-28	2020	BH	62	1	63	97	104	1	Abandoned	0	13	2	0	0	0	0	1	mixedHOME	0	1
2020-BH-39-26	2020	BH	56	7	63	76	83	1	Abandoned	0	25	6	0	0	0	0	1	mixedHOME	0	1
2020-SF-13-14	2020	FA	64	1	65	84	105	1	Abandoned	0	16	2	0	0	0	0	1	mixedHOME	0	1
2020-NF-5-6	2020	FA	55	11	66	95	95	0	Successful	67	29	0	0	0	0	0	0	early	0	1
2020-NF-6-7	2020	FA	55	11	66	93	93	0	Successful	65	17	0	0	0	16	0	0	early	0	1
2020-NF-9-8	2020	FA	65	1	66	113	113	0	Successful	85	33	0	0	0	25	0	0	early	0	1
2020-NF-10-9	2020	FA	62	4	66	107	107	0	Successful	0	19	0	0	0	19	0	1	early	0	1
2020-BH-7-37	2020	BH	64	5	69	90	97	1	Abandoned	78	15	1	0	0	0	0	0	mixedHOME	0	1
2020-SP-3-64	2020	SH	58	11	69	83	91	1	Abandoned	0	35	0	0	0	0	0	1	early	0	1
2020-SP-2-22	2020	SH	66	3	69	114	114	0	Successful	0	22	0	0	0	11	0	1	early	0	1
2020-SP-11A-24	2020	SH	65	4	69	111	111	0	Successful	84	43	0	0	0	18	0	0	early	0	1
2020-DC-5-24	2020	SH	68	1	69	69	76	1	Depredated	0	1	0	0	0	0	0	1	early	0	1
2020-DC-6-25	2020	SH	68	1	69	83	91	1	Depredated	0	9	0	0	0	0	0	1	early	0	1
2020-DC-1A-23	2020	SH	58	11	69	69	76	1	Depredated	0	11	0	0	0	0	0	1	early	0	1
2020-IC-56-24	2020	IC	68	3	71	85	92	1	Abandoned	0	12	0	0	0	0	0	1	early	0	1
2020-IC-31-20	2020	IC	70	1	71	85	92	1	Depredated	0	9	0	0	0	0	0	1	early	0	1
2020-IC-35-21	2020	IC	67	4	71	85	92	1	Depredated	0	14	0	0	0	0	0	1	early	0	1
2020-IC-55-25	2020	IC	67	4	71	85	92	1	Depredated	0	10	0	0	0	0	0	1	early	0	1
2020-IC-25-19	2020	IC	68	3	71	123	123	0	Successful	92	16	0	0	0	7	0	0	early	0	1
2020-IC-50-26	2020	IC	67	4	71	113	113	0	Successful	85	20	0	0	0	17	0	0	early	0	1
2020-IC-59-23	2020	IC	66	5	71	114	114	0	Successful	77	15	0	0	0	8	0	0	early	0	1
2020-IC-48-22	2020	IC	67	4	71	71	78	1	Depredated	0	4	0	0	0	0	0	1	early	0	1
2020-DL-7-26	2020	SH	62	11	73	73	80	1	Depredated	0	28	0	0	0	0	0	1	early	0	1
2020-DL-27-27	2020	SH	65	8	73	73	80	1	Depredated	0	8	0	0	0	0	0	1	early	0	1
2020-DL-6-25	2020	SH	62	11	73	73	80	1	Depredated	0	17	0	0	0	0	0	1	early	0	1
2020-DL-13-29	2020	SH	72	1	73	80	85	1	Depredated	0	9	0	0	0	0	0	1	early	0	1
2020-DL-14-30	2020	SH	71	2	73	73	85	1	Depredated	0	2	0	0	0	0	0	1	early	0	1
2020-DL-21-32	2020	SH	62	11	73	73	80	1	Depredated	0	13	0	0	0	0	0	1	early	0	1
2020-DL-25-28	2020	SH	72	1	73	73	80	1	Depredated	0	1	0	0	0	0	0	1	early	0	1
2020-BH-44-39	2020	BH	72	4	76	97	104	1	Abandoned	0	12	0	0	0	0	0	1	early	0	1
2020-DC-4-26	2020	SH	73	3	76	76	83	1	Abandoned	0	3	0	0	0	0	0	1	early	0	1
2020-BH-9-61	2020	BH	70	6	76	112	112	0	Successful	82	15	0	0	0	15	0	0	early	0	1
2020-BH-40-38	2020	BH	73	3	76	114	114	0	Successful	84	14	0	0	0	5	0	0	early	0	1
2020-DC-8-27	2020	SH	70	6	76	114	114	0	Successful	85	21	0	0	0	10	0	0	early	0	1
2020-DC-14A-29	2020	SH	75	1	76	76	83	1	Depredated	0	1	0	0	0	0	0	1	early	0	1
2020-DC-9A-28	2020	SH	70	6	76	76	83	1	Depredated	0	6	0	0	0	0	0	1	early	0	1
2020-SP-4A-25	2020	SH	66	10	76	91	108	1	Depredated	0	42	0	0	0	0	0	1	early	0	1
2020-IC-9-31	2020	IC	76	2	78	92	98	1	Abandoned	0	20	0	0	0	0	0	1	early	0	1
2020-IC-13-30	2020	IC	69	9	78	114	114	0	Successful	0	25	0	0	0	15	0	1	early	0	1
2020-IC-37-33	2020	IC	76	2	78	119	119	0	Successful	94	11	0	0	0	2	0	0	early	0	1
2020-IC-11-29	2020	IC	75	3	78	92	98	1	Depredated	67	13	0	0	0	0	0	0	early	0	1
2020-IC-32-32	2020	IC	75	3	78	98	105	1	Depredated	86	9	0	0	0	0	0	0	early	0	1
2020-TW-1B-14	2020	TW	72	7	79	93	100	1	Abandoned	87	14	0	0	0	0	0	0	early	0	1
2020-TW-21B-13	2020	TW	76	3	79	93	100	1	Abandoned	0	18	0	7	0	0	0	1	mixedBBWD	0	1
2020-TW-18B-15	2020	TW	61	18	79	102	102	0	Successful	73	19	0	0	0	16	0	0	early	0	1
2020-SP-3A-26	2020	SH	81	2	83	121	121	0	Successful	93	23	0	0	0	10	0	0	early	0	1
2020-TL-21-28	2020	TL	80	4	84	91	95	1	Depredated	0	17	1	6	0	0	0	1	mixedBBWD	0	1
2020-IC-36-34	2020	IC	80	5	85	124	124	0	Successful	92	12	0	0	0	7	0	0	early	0	1
2020-IC-58-36	2020	IC	80	5	85	92	98	1	Depredated	0	9	0	0	0	0	0	1	early	0	1
2020-TW-16B-18	2020	TW	76	10	86	118	118	0	Successful	87	13	0	0	0	11	0	0	early	0	1
2020-TW-20A-17	2020	TW	82	4	86	125	125	0	Successful	96	12	0	0	0	0	0	0	early	0	1
2020-IC-60-35	2020	IC	83	5	88	112	119	1	Depredated	92	9	0	0	0	0	0	0	early	0	1
2020-BH-37-44	2020	BH	84	6	90	90	97	1	Depredated	0	8	1	0	0	0	0	1	mixedHOME	0	1
2020-BH-28-46	2020	BH	88	2	90	133	133	0	Successful	101	18	7	0	5	5	0	0	mixedHOME	0	1
2020-TL-14-31	2020	TL	89	2	91	126	130	1	Abandoned	100	17	0	0	0	0	0	0	early	0	1
2020-TL-23-35	2020	TL	90	1	91	99	106	1	Abandoned	0	5	1	0	0	0	0	1	mixedHOME	0	1
2020-TL-26-33	2020	TL	80	11	91	91	99	1	Depredated	0	12	1	0	0	0	0	1	mixedHOME	0	1
2020-DC-2-32	2020	SH	81	10	91	125	125	0	Successful	97	13	0	0	0	8	0	0	early	0	1
2020-DC-5-35	2020	SH	78	13	91	119	119	0	Successful	91	19	0	0	0	9	0	0	early	0	1
2020-DC-1A-30	2020	SH	80	11	91	121	121	0	Successful	94	18	0	0	0	9	0	0	early	0	1
2020-SP-5-28	2020	SH	80	11	91	127	127	0	Successful	98	23	0	0	0	12	0	0	early	0	1
2020-SP-9-21	2020	SH	80	11	91	127	127	0	Successful	96	22	0	0	0	5	0	0	early	0	1
2020-SP-1A-27	2020	SH	80	11	91	129	129	0	Successful	96	26	0	0	0	12	0	0	early	0	1
2020-SP-8A-30	2020	SH	80	11	91	126	126	0	Successful	98	32	0	0	0	12	0	0	early	0	1
2020-DC-1-31	2020	SH	89	2	91	132	132	0	Successful	103	15	0	1	0	9	1	0	mixedBBWD	0	1
2020-TL-10-29	2020	TL	89	2	91	137	137	0	Successful	105	15	0	3	0	8	2	0	mixedBBWD	0	1
2020-TL-13-30	2020	TL	85	6	91	129	129	0	Successful	100	11	0	2	0	5	2	0	mixedBBWD	0	1
2020-DC-7-38	2020	SH	88	3	91	91	109	1	Depredated	0	3	0	0	0	0	0	1	early	0	1
2020-DC-12-40	2020	SH	90	1	91	91	109	1	Depredated	0	1	0	0	0	0	0	1	late	0	1
2020-DC-12A-39	2020	SH	89	2	91	91	109	1	Depredated	0	2	0	0	0	0	0	1	early	0	1
2020-DC-2A-33	2020	SH	80	11	91	109	116	1	Depredated	94	18	0	0	0	0	0	0	early	0	1
2020-DC-3A-34	2020	SH	81	10	91	91	109	1	Depredated	0	10	0	0	0	0	0	1	early	0	1
2020-DC-5A-36	2020	SH	80	11	91	91	109	1	Depredated	0	12	0	0	0	0	0	1	early	0	1
2020-DC-7A-37	2020	SH	80	11	91	91	109	1	Depredated	0	20	0	0	0	0	0	1	early	0	1
2020-SP-8-31	2020	SH	86	5	91	91	108	1	Depredated	0	5	0	0	0	0	0	1	early	0	1
2020-SP-7A-29	2020	SH	88	3	91	91	108	1	Depredated	0	3	0	0	0	0	0	1	early	0	1
2020-IC-18-40	2020	IC	87	5	92	98	105	1	Depredated	0	22	0	0	0	0	0	1	early	0	1
2020-IC-17-39	2020	IC	87	5	92	92	98	1	Depredated	0	5	0	1	0	0	0	1	mixedBBWD	0	1
2020-IC-45-42	2020	IC	86	6	92	127	127	0	Successful	98	19	0	0	0	12	0	0	early	0	1
2020-IC-29-41	2020	IC	89	3	92	129	129	0	Successful	101	28	0	1	0	10	1	0	mixedBBWD	0	1
2020-IC-48-43	2020	IC	89	3	92	92	98	1	Depredated	0	3	0	0	0	0	0	1	early	0	1
2020-IC-53-37	2020	IC	86	6	92	92	98	1	Depredated	0	6	0	0	0	0	0	1	early	0	1
2020-TW-21A-19	2020	TW	92	1	93	107	114	1	Abandoned	0	11	0	0	0	0	0	1	late	0	1
2020-TL-7-38	2020	TL	96	3	99	138	138	0	Successful	107	16	0	8	0	5	2	0	mixedBBWD	0	1
2020-TL-1-36	2020	TL	94	5	99	140	141	1	Depredated	104	9	0	0	0	0	0	0	late	0	1
2020-TW-18A-21	2020	TW	101	1	102	167	167	0	Successful	138	15	0	0	0	10	0	0	late	0	1
2020-BH-4-49	2020	BH	93	11	104	111	118	1	Depredated	0	11	0	0	0	0	0	1	late	0	1
2020-BH-34-47	2020	BH	103	1	104	104	111	1	Depredated	0	1	0	0	0	0	0	1	late	0	1
2020-SF-2-16	2020	FA	94	11	105	112	118	1	Abandoned	0	13	0	0	0	0	0	1	late	0	1
2020-IC-28-44	2020	IC	102	3	105	145	145	0	Successful	119	15	0	0	0	6	0	0	late	0	1
2020-SF-1-18	2020	FA	93	12	105	134	134	0	Successful	101	13	0	0	0	13	0	0	late	0	1
2020-SF-8-17	2020	FA	93	12	105	134	134	0	Successful	104	22	0	0	0	19	0	0	late	0	1
2020-IC-14-46	2020	IC	99	6	105	146	146	0	Successful	117	16	0	1	0	13	1	0	mixedBBWD	0	1
2020-TL-17-41	2020	TL	104	2	106	106	113	1	Depredated	0	2	0	0	0	0	0	1	late	0	1
2020-NF-10-16	2020	FA	106	2	108	128	133	1	Abandoned	0	21	0	0	0	0	0	1	late	0	1
2020-NF-2-11	2020	FA	97	11	108	108	112	1	Depredated	0	28	0	0	0	0	0	1	late	0	1
2020-SP-12-35	2020	SH	100	8	108	108	114	1	Depredated	0	14	0	6	0	0	0	1	mixedBBWD	0	1
2020-SP-12A-34	2020	SH	97	11	108	108	114	1	Depredated	0	22	0	3	0	0	0	1	mixedBBWD	0	1
2020-SP-5A-33	2020	SH	97	11	108	108	114	1	Depredated	0	27	0	2	0	0	0	1	mixedBBWD	0	1
2020-MS-2-5	2020	SH	98	10	108	143	143	0	Successful	114	15	0	0	0	9	0	0	late	0	1
2020-NF-5-14	2020	FA	97	11	108	147	147	0	Successful	114	27	0	0	0	23	0	0	late	0	1
2020-SP-7-37	2020	SH	97	11	108	138	138	0	Successful	106	30	0	0	0	7	0	0	late	0	1
2020-SP-9A-36	2020	SH	104	4	108	146	146	0	Successful	115	11	0	6	0	4	2	0	mixedBBWD	0	1
2020-DC-4-42	2020	SH	95	14	109	136	136	0	Successful	103	16	0	0	0	2	0	0	late	0	1
2020-DC-4A-43	2020	SH	98	11	109	140	140	0	Successful	108	21	0	0	0	7	0	0	late	0	1
2020-DC-6-44	2020	SH	98	11	109	109	116	1	Depredated	0	22	0	0	0	0	0	1	late	0	1
2020-DC-10A-45	2020	SH	99	10	109	121	132	1	Depredated	117	14	0	0	0	0	0	0	late	0	1
2020-DC-15A-46	2020	SH	108	1	109	109	116	1	Depredated	0	1	0	0	0	0	0	1	late	0	1
2020-BH-33-50	2020	BH	107	4	111	111	118	1	Depredated	0	4	0	0	0	0	0	1	late	0	1
2020-IC-26-50	2020	IC	111	1	112	135	141	1	Abandoned	0	21	0	15	0	0	0	1	mixedBBWD	0	1
2020-IC-48-55	2020	IC	109	3	112	128	136	1	Abandoned	0	23	0	16	0	0	0	1	mixedBBWD	0	1
2020-IC-11-47	2020	IC	106	6	112	146	146	0	Successful	119	8	0	0	0	5	0	0	late	0	1
2020-IC-38-52	2020	IC	109	3	112	153	153	0	Successful	122	8	0	0	0	7	0	0	late	0	1
2020-IC-40-53	2020	IC	103	9	112	143	143	0	Successful	114	13	0	0	0	11	0	0	late	0	1
2020-IC-41-54	2020	IC	110	2	112	149	149	0	Successful	122	9	0	0	0	8	0	0	late	0	1
2020-IC-54-49	2020	IC	109	3	112	155	155	0	Successful	124	10	0	0	0	6	0	0	late	0	1
2020-NF-6-15	2020	FA	91	21	112	132	132	0	Successful	108	15	0	0	0	10	0	0	late	0	1
2020-IC-31-51	2020	IC	105	7	112	119	127	1	Depredated	0	15	0	0	0	0	0	1	late	0	1
2020-IC-61-48	2020	IC	110	2	112	112	119	1	Depredated	0	2	0	0	0	0	0	1	late	0	1
2020-DL-3-34	2020	SH	77	36	113	118	118	0	Successful	93	7	0	0	0	7	0	0	early	0	1
2020-DL-10-40	2020	SH	102	11	113	125	125	0	Successful	95	15	0	0	0	5	0	0	late	0	1
2020-DL-28-35	2020	SH	102	11	113	117	117	0	Successful	61	12	0	0	0	8	0	0	late	0	1
2020-TL-3-43	2020	TL	102	11	113	143	143	0	Successful	111	14	0	0	0	11	0	0	late	0	1
2020-DL-1-33	2020	SH	108	5	113	120	124	1	Depredated	0	6	0	0	0	0	0	1	late	0	1
2020-DL-7-38	2020	SH	112	1	113	113	120	1	Depredated	0	1	0	0	0	0	0	1	late	0	1
2020-SP-10A-41	2020	SH	106	8	114	114	119	1	Depredated	0	20	0	0	0	0	0	1	late	0	1
2020-SP-2A-38	2020	SH	107	7	114	114	119	1	Depredated	0	18	0	7	0	0	0	1	mixedBBWD	0	1
2020-TW-19B-22	2020	TW	110	4	114	152	152	0	Successful	122	11	0	0	0	11	0	0	late	0	1
2020-SP-3-39	2020	SH	112	2	114	132	140	1	Depredated	0	10	0	0	0	0	0	1	late	0	1
2020-SP-4-40	2020	SH	113	1	114	132	140	1	Depredated	0	40	0	0	0	0	0	1	late	0	1
2020-TW-22B-23	2020	TW	111	3	114	134	142	1	Depredated	127	14	0	0	0	0	0	0	late	0	1
2020-DC-7-49	2020	SH	111	5	116	121	132	1	Depredated	0	16	0	0	0	0	0	1	late	0	1
2020-DC-12-51	2020	SH	114	2	116	116	121	1	Depredated	0	2	0	0	0	0	0	1	late	0	1
2020-DC-12A-52	2020	SH	110	6	116	121	132	1	Depredated	0	11	0	0	0	0	0	1	late	0	1
2020-DC-6A-47	2020	SH	115	1	116	116	121	1	Depredated	0	1	0	0	0	0	0	1	late	0	1
2020-DC-7A-48	2020	SH	115	1	116	116	121	1	Depredated	0	1	0	0	0	0	0	1	late	0	1
2020-DC-8A-50	2020	SH	114	2	116	121	132	1	Depredated	0	7	0	0	0	0	0	1	late	0	1
2020-DC-14-53	2020	SH	115	1	116	116	121	1	Depredated	0	2	0	1	0	0	0	1	mixedBBWD	0	1
2020-IC-62-59	2020	IC	114	5	119	128	136	1	Abandoned	0	18	0	0	0	0	0	1	late	0	1
2020-IC-56-60	2020	IC	113	6	119	152	152	0	Successful	123	13	0	0	0	10	0	0	late	0	1
2020-IC-32-63	2020	IC	116	3	119	127	136	1	Depredated	0	10	0	0	0	0	0	1	late	0	1
2020-IC-47-57	2020	IC	113	6	119	128	136	1	Depredated	0	13	0	0	0	0	0	1	late	0	1
2020-SP-10-43	2020	SH	118	1	119	125	132	1	Depredated	0	2	0	0	0	0	0	1	late	0	1
2020-SP-8-42	2020	SH	117	2	119	119	135	1	Depredated	0	2	0	1	0	0	0	1	mixedBBWD	0	1
2020-TL-5-46	2020	TL	118	3	121	126	133	1	Depredated	0	18	0	7	0	0	0	1	mixedBBWD	0	1
2020-DL-20-42	2020	SH	113	11	124	150	150	0	Successful	121	16	0	0	0	3	0	0	late	0	1
2020-DL-18-44	2020	SH	114	10	124	124	179	1	Depredated	0	10	0	0	0	0	0	1	late	0	1
2020-BH-38-53	2020	BH	114	11	125	139	146	1	Abandoned	128	16	0	0	0	0	0	0	late	0	1
2020-BH-46-52	2020	BH	124	1	125	165	165	0	Successful	135	11	0	0	0	9	0	0	late	0	1
2020-SP-2-45	2020	SH	124	1	125	132	140	1	Depredated	0	12	0	0	0	0	0	1	late	0	1
2020-SP-4A-41	2020	SH	120	5	125	125	132	1	Depredated	0	8	0	3	0	0	0	1	mixedBBWD	0	1
2020-SF-13-21	2020	FA	115	11	126	134	141	1	Abandoned	0	22	0	0	0	0	0	1	late	0	1
2020-TL-4-45	2020	TL	122	4	126	133	140	1	Abandoned	143	19	0	2	0	0	0	0	mixedBBWD	0	1
2020-TL-27-48	2020	TL	116	10	126	126	133	1	Depredated	0	13	0	0	0	0	0	1	late	0	1
2020-TL-15-47	2020	TL	121	5	126	140	147	1	Depredated	0	16	0	2	0	0	0	1	mixedBBWD	0	1
2020-SF-2-20	2020	FA	124	2	126	165	165	0	Successful	137	12	0	0	0	10	0	0	late	0	1
2020-SP-6-46	2020	SH	124	2	126	149	156	1	Depredated	134	14	0	3	0	0	0	0	mixedBBWD	0	1
2020-IC-9-108	2020	IC	125	2	127	127	135	1	Abandoned	0	2	0	0	0	0	0	1	late	0	1
2020-IC-10-66	2020	IC	119	8	127	161	161	0	Successful	131	18	0	2	0	11	1	0	mixedBBWD	0	1
2020-TW-16A-25	2020	TW	124	4	128	164	164	0	Successful	138	18	0	0	0	12	0	0	late	0	1
2020-IC-50-70	2020	IC	124	4	128	166	166	0	Successful	138	11	0	2	0	9	2	0	mixedBBWD	0	1
2020-NF-8-19	2020	FA	97	31	128	138	138	0	Successful	110	9	0	3	0	3	0	0	mixedBBWD	0	1
2020-TW-1B-24	2020	TW	126	2	128	128	134	1	Depredated	0	2	0	0	0	0	0	1	late	0	1
2020-DC-12-55	2020	SH	129	3	132	132	139	1	Depredated	0	3	0	0	0	0	0	1	late	0	1
2020-DC-7A-54	2020	SH	121	11	132	139	145	1	Depredated	0	11	0	1	0	0	0	1	mixedBBWD	0	1
2020-SP-4A-50	2020	SH	127	5	132	132	140	1	Depredated	0	9	0	0	0	0	0	1	late	0	1
2020-TL-31-49	2020	TL	122	11	133	147	154	1	Depredated	134	18	0	6	0	0	0	0	mixedBBWD	0	1
2020-TW-16B-38	2020	TW	130	4	134	142	149	1	Depredated	0	10	0	0	0	0	0	1	late	0	1
2020-TW-1B-26	2020	TW	133	1	134	134	142	1	Depredated	0	1	0	0	0	0	0	1	late	0	1
2020-IC-25-72	2020	IC	131	4	135	170	170	0	Successful	142	14	0	0	0	9	0	0	late	0	1
2020-IC-58-74	2020	IC	131	5	136	155	163	1	Depredated	142	8	0	2	0	0	0	0	mixedBBWD	0	1
2020-NF-3-20	2020	FA	136	2	138	145	152	1	Abandoned	154	25	0	0	0	0	0	0	late	0	1
2020-NF-9-22	2020	FA	127	11	138	138	145	1	Abandoned	0	20	0	0	0	0	0	1	late	0	1
2020-NF-6-21	2020	FA	135	3	138	177	177	0	Successful	148	15	0	0	0	14	0	0	late	0	1
2020-BH-40-55	2020	BH	130	9	139	153	160	1	Abandoned	140	11	0	0	0	0	0	0	late	0	1
2020-BH-16-56	2020	BH	131	8	139	169	169	0	Successful	139	8	0	0	0	3	0	0	late	0	1
2020-BH-37-54	2020	BH	134	5	139	173	173	0	Successful	144	15	0	0	0	12	0	0	late	0	1
2020-DC-6-57	2020	SH	133	6	139	139	146	1	Depredated	155	6	0	0	0	0	0	0	late	0	1
2020-DC-1A-56	2020	SH	135	4	139	139	146	1	Depredated	0	4	0	0	0	0	0	1	late	0	1
2020-SP-12-55	2020	SH	129	11	140	156	162	1	Depredated	139	19	0	1	0	0	0	0	mixedBBWD	0	1
2020-SP-12A-50	2020	SH	129	11	140	171	171	0	Successful	143	30	0	0	0	11	0	0	late	0	1
2020-TL-17-52	2020	TL	129	11	140	169	169	0	Successful	139	16	0	0	0	15	0	0	late	0	1
2020-SP-5A-51	2020	SH	133	7	140	170	170	0	Successful	148	11	0	2	0	3	2	0	mixedBBWD	0	1
2020-TL-16-53	2020	TL	126	14	140	167	167	0	Successful	141	30	0	1	0	11	0	0	mixedBBWD	0	1
2020-SP-9-53	2020	SH	139	1	140	140	149	1	Depredated	0	1	0	0	0	0	0	1	late	0	1
2020-SP-1A-47	2020	SH	133	7	140	140	147	1	Depredated	0	7	0	0	0	0	0	1	late	0	1
2020-SP-2A-48	2020	SH	129	11	140	140	147	1	Depredated	0	15	0	0	0	0	0	1	late	0	1
2020-SP-3A-49	2020	SH	129	11	140	140	147	1	Depredated	0	19	0	0	0	0	0	1	late	0	1
2020-SP-8A-52	2020	SH	137	3	140	140	149	1	Depredated	0	3	0	0	0	0	0	1	late	0	1
2020-SP-11A-54	2020	SH	129	11	140	140	149	1	Depredated	0	17	0	1	0	0	0	1	mixedBBWD	0	1
2020-IC-36-80	2020	IC	137	4	141	178	178	0	Successful	148	9	0	0	0	6	0	0	late	0	1
2020-IC-30-79	2020	IC	134	7	141	171	171	0	Successful	144	22	0	12	0	9	9	0	mixedBBWD	0	1
2020-IC-37-81	2020	IC	140	1	141	181	181	0	Successful	154	16	0	3	0	7	3	0	mixedBBWD	0	1
2020-TW-19A-31	2020	TW	136	6	142	175	175	0	Successful	145	9	0	0	0	9	0	0	late	0	1
2020-TW-15A-30	2020	TW	132	10	142	174	174	0	Successful	145	18	0	1	0	10	0	0	mixedBBWD	0	1
2020-BH-45-57	2020	BH	145	1	146	153	160	1	Abandoned	0	5	0	0	0	0	0	1	late	0	1
2020-IC-29-84	2020	IC	138	10	148	182	182	0	Successful	152	12	0	0	0	9	0	0	late	0	1
2020-SF-11-24	2020	FA	149	1	150	190	190	0	Successful	160	13	0	1	0	11	1	0	mixedBBWD	0	1
2020-SF-14-26	2020	FA	143	7	150	182	182	0	Successful	152	17	0	7	0	5	6	0	mixedBBWD	0	1
2020-TL-6-64	2020	TL	144	10	154	185	185	0	Successful	155	12	0	0	0	11	0	0	late	0	1
2020-TL-26-59	2020	TL	149	5	154	154	161	1	Depredated	0	6	0	1	0	0	0	1	mixedBBWD	0	1
2020-TW-18B-32	2020	TW	151	4	155	177	184	1	Abandoned	160	15	0	0	0	0	0	0	late	0	1
2020-TW-15B-33	2020	TW	148	7	155	190	190	0	Successful	159	12	0	0	0	3	0	0	late	0	1
2020-IC-52-83	2020	IC	148	7	155	191	191	0	Successful	162	19	0	12	0	6	11	0	mixedBBWD	0	1
2020-IC-28-86	2020	IC	153	3	156	192	192	0	Successful	164	10	0	0	0	10	0	0	late	0	1
2020-IC-47-89	2020	IC	155	1	156	193	193	0	Successful	163	6	0	0	0	6	0	0	late	0	1
2020-NF-4-22	2020	FA	141	17	158	182	182	0	Successful	152	15	0	0	0	14	0	0	late	0	1
2020-NF-5-23	2020	FA	155	3	158	193	193	0	Successful	166	5	0	0	0	2	0	0	late	0	1
2020-BH-39-58	2020	BH	158	2	160	195	195	0	Successful	165	6	0	0	0	5	0	0	late	0	1
2020-TL-18-67	2020	TL	158	3	161	175	182	1	Abandoned	0	16	0	0	0	0	0	1	late	0	1
2020-TL-22-68	2020	TL	157	4	161	199	199	0	Successful	169	13	0	0	0	3	0	0	late	0	1
2020-IC-38-90	2020	IC	156	6	162	196	196	0	Successful	167	12	0	0	0	10	0	0	late	0	1
2020-SF-1-28	2020	FA	159	5	164	198	198	0	Successful	168	7	0	0	0	4	0	0	late	0	1
2020-SF-13-29	2020	FA	156	8	164	191	191	0	Successful	160	8	0	0	0	7	0	0	late	0	1
2020-SF-12-30	2020	FA	158	6	164	198	198	0	Successful	172	11	0	1	0	8	1	0	mixedBBWD	0	1
2020-IC-41-95	2020	IC	164	5	169	203	203	0	Successful	175	11	0	0	0	3	0	0	late	0	1
2020-SP-12A-62	2020	SH	173	1	174	174	181	1	Depredated	0	1	0	0	0	0	0	1	late	0	1
2020-TW-17A-36	2020	TW	174	10	184	184	190	1	Abandoned	0	10	0	0	0	0	0	1	late	0	1
2021-IC-54-1	2021	IC	30	4	34	71	77	1	Abandoned	48	11	0	0	0	0	0	0	early	0	1
2021-TL-23-6	2021	TL	38	1	39	51	54	1	Depredated	0	3	2	0	0	0	0	1	mixedHOME	0	1
2021-TW-17B-1	2021	TW	35	5	40	80	80	0	Successful	49	12	0	0	0	12	0	0	early	0	1
2021-SP-10-4	2021	SH	30	11	41	41	51	1	Abandoned	0	21	0	0	0	0	0	1	early	0	1
2021-SP-10A-5	2021	SH	34	7	41	41	51	1	Abandoned	0	7	0	0	0	0	0	1	early	0	1
2021-DC-1A-1	2021	SH	39	2	41	55	63	1	Depredated	0	9	0	0	0	0	0	1	early	0	1
2021-SP-8-3	2021	SH	38	3	41	51	55	1	Depredated	0	11	0	0	0	0	0	1	early	0	1
2021-SP-3A-1	2021	SH	32	9	41	51	55	1	Depredated	0	12	0	0	0	0	0	1	early	0	1
2021-DC-4A-4	2021	SH	30	11	41	79	79	0	Successful	45	11	0	0	0	2	0	0	early	0	1
2021-DC-3-3	2021	SH	30	11	41	41	51	1	Depredated	0	13	0	0	0	0	0	1	early	0	1
2021-DC-9-5	2021	SH	39	2	41	69	75	1	Depredated	55	18	0	0	0	0	0	0	early	0	1
2021-DC-2A-2	2021	SH	40	1	41	41	51	1	Depredated	0	1	0	0	0	0	0	1	early	0	1
2021-SP-7-2	2021	SH	33	8	41	41	51	1	Depredated	0	8	0	0	0	0	0	1	early	0	1
2021-SP-11-6	2021	SH	32	9	41	51	55	1	Depredated	0	12	0	0	0	0	0	1	early	0	1
2021-SF-4-4	2021	FA	41	2	43	52	54	1	Abandoned	0	13	0	0	0	0	0	1	early	0	1
2021-SF-11-3	2021	FA	33	10	43	43	52	1	Depredated	0	13	3	0	0	0	0	1	mixedHOME	0	1
2021-SF-2-8	2021	FA	37	6	43	84	84	0	Successful	55	12	0	0	0	6	0	0	early	0	1
2021-SF-8-7	2021	FA	38	5	43	84	84	0	Successful	55	15	0	0	0	12	0	0	early	0	1
2021-SF-13-2	2021	FA	42	1	43	43	52	1	Depredated	0	1	0	0	0	0	0	1	early	0	1
2021-DC-11A-8	2021	SH	46	5	51	95	95	0	Successful	65	9	0	0	0	3	0	0	early	0	1
2021-DC-7-6	2021	SH	49	2	51	51	55	1	Depredated	0	2	0	0	0	0	0	1	early	0	1
2021-DC-7A-7	2021	SH	50	1	51	69	75	1	Depredated	0	15	0	0	0	0	0	1	early	0	1
2021-SP-4-7	2021	SH	49	2	51	51	55	1	Depredated	0	2	0	0	0	0	0	1	early	0	1
2021-SF-12-10	2021	FA	47	5	52	94	94	0	Successful	63	16	0	0	0	14	0	0	early	0	1
2021-SF-17-9	2021	FA	50	2	52	96	96	0	Successful	65	20	0	0	0	15	0	0	early	0	1
2021-TW-16A-5	2021	TW	41	12	53	56	62	1	Abandoned	0	13	0	0	0	0	0	1	early	0	1
2021-TW-20A-2	2021	TW	49	4	53	53	56	1	Abandoned	0	4	0	0	0	0	0	1	early	0	1
2021-TW-15A-3	2021	TW	44	9	53	89	89	0	Successful	59	10	0	0	0	7	0	0	early	0	1
2021-TW-22A-4	2021	TW	52	1	53	99	99	0	Successful	68	22	0	0	0	19	0	0	early	0	1
2021-TW-18B-6	2021	TW	52	1	53	76	85	1	Depredated	0	11	0	0	0	0	0	1	early	0	1
2021-DC-4-9	2021	SH	54	1	55	55	63	1	Depredated	0	1	0	0	0	0	0	1	early	0	1
2021-TW-18A-7	2021	TW	55	1	56	76	85	1	Depredated	0	12	0	0	0	0	0	1	early	0	1
2021-IC-40-4	2021	IC	56	1	57	91	98	1	Depredated	71	21	0	0	0	0	0	0	early	0	1
2021-TL-14-19	2021	TL	59	2	61	82	89	1	Abandoned	0	16	4	0	0	0	0	1	mixedHOME	0	1
2021-TL-1-14	2021	TL	60	1	61	75	82	1	Depredated	0	14	9	0	0	0	0	1	mixedHOME	0	1
2021-SF-9-15	2021	FA	59	2	61	104	104	0	Successful	70	11	0	0	0	9	0	0	early	0	1
2021-SF-16-12	2021	FA	56	5	61	102	102	0	Successful	70	27	2	0	2	18	0	0	mixedHOME	0	1
2021-SF-19-14	2021	FA	59	2	61	104	104	0	Successful	73	16	0	0	0	12	0	0	early	0	1
2021-TL-4-15	2021	TL	60	1	61	102	102	0	Successful	73	21	0	0	0	16	0	0	early	0	1
2021-TL-8-17	2021	TL	58	3	61	103	103	0	Successful	71	23	3	0	3	14	0	0	mixedHOME	0	1
2021-TL-12-18	2021	TL	60	1	61	113	113	0	Successful	85	20	3	0	3	11	0	0	mixedHOME	0	1
2021-TL-30-22	2021	TL	59	2	61	101	101	0	Successful	71	15	7	0	3	7	0	0	mixedHOME	0	1
2021-TW-19B-9	2021	TW	58	4	62	76	85	1	Abandoned	0	23	0	0	0	0	0	1	early	0	1
2021-SP-5-11	2021	SH	59	3	62	75	84	1	Depredated	0	17	0	0	0	0	0	1	early	0	1
2021-SP-12A-15	2021	SH	61	1	62	96	107	1	Depredated	78	23	0	0	0	0	0	0	early	0	1
2021-SP-1A-9	2021	SH	60	2	62	75	84	1	Depredated	0	13	0	0	0	0	0	1	early	0	1
2021-SP-4-10	2021	SH	58	4	62	104	104	0	Successful	74	16	0	0	0	7	0	0	early	0	1
2021-SP-9-14	2021	SH	61	1	62	109	109	0	Successful	76	16	0	0	0	8	0	0	early	0	1
2021-TW-15B-8	2021	TW	61	1	62	106	106	0	Successful	79	13	0	0	0	10	0	0	early	0	1
2021-TW-1A-10	2021	TW	56	6	62	104	104	0	Successful	74	15	0	0	0	10	0	0	early	0	1
2021-SP-11-16	2021	SH	61	1	62	69	84	1	Depredated	0	16	0	0	0	0	0	1	early	0	1
2021-SP-5A-12	2021	SH	59	3	62	62	69	1	Depredated	0	3	0	0	0	0	0	1	early	0	1
2021-SP-7A-13	2021	SH	61	1	62	62	69	1	Depredated	0	1	0	0	0	0	0	1	early	0	1
2021-DC-11-11	2021	SH	61	2	63	84	90	1	Other	74	13	0	0	0	0	0	0	early	0	1
2021-IC-52-5	2021	IC	60	3	63	91	98	1	Other	75	18	6	0	0	0	0	0	mixedHOME	0	1
2021-DC-14-13	2021	SH	58	5	63	99	99	0	Successful	71	8	0	0	0	1	0	0	early	0	1
2021-IC-18-9	2021	IC	62	1	63	111	111	0	Successful	81	26	0	0	0	9	0	0	early	0	1
2021-IC-30-8	2021	IC	61	2	63	107	107	0	Successful	75	22	0	0	0	13	0	0	early	0	1
2021-IC-37-7	2021	IC	58	5	63	102	102	0	Successful	71	19	0	0	0	15	0	0	early	0	1
2021-IC-50-6	2021	IC	62	1	63	107	107	0	Successful	79	12	0	0	0	11	0	0	early	0	1
2021-DC-10-10	2021	SH	61	2	63	75	84	1	Depredated	0	12	0	0	0	0	0	1	early	0	1
2021-DC-13A-12	2021	SH	62	1	63	75	84	1	Depredated	0	5	0	0	0	0	0	1	early	0	1
2021-NF-5-4	2021	FA	63	1	64	83	91	1	Abandoned	0	12	0	0	0	0	0	1	early	0	1
2021-NF-7-5	2021	FA	62	2	64	107	107	0	Successful	75	24	0	0	0	17	0	0	early	0	1
2021-NF-3-3	2021	FA	63	1	64	74	83	1	Depredated	0	5	0	0	0	0	0	1	early	0	1
2021-BH-14-22	2021	BH	59	8	67	81	88	1	Abandoned	0	17	9	0	0	0	0	1	mixedHOME	0	1
2021-SF-4-16	2021	FA	65	2	67	91	95	1	Abandoned	89	24	0	0	0	0	0	0	early	0	1
2021-BH-38-17	2021	BH	57	10	67	81	88	1	Depredated	0	17	4	0	0	0	0	1	mixedHOME	0	1
2021-BH-42-18	2021	BH	62	5	67	95	102	1	Depredated	0	17	4	0	0	0	0	1	mixedHOME	0	1
2021-BH-5-21	2021	BH	64	3	67	110	110	0	Successful	82	18	0	0	0	18	0	0	early	0	1
2021-TL-3-23	2021	TL	64	4	68	108	108	0	Successful	80	16	2	0	1	13	0	0	mixedHOME	0	1
2021-TL-13-24	2021	TL	61	7	68	112	112	0	Successful	83	30	5	0	5	8	0	0	mixedHOME	0	1
2021-TL-16-25	2021	TL	64	4	68	82	89	1	Depredated	0	9	1	0	0	0	0	1	mixedHOME	0	1
2021-SP-4A-18	2021	SH	68	1	69	112	114	1	Abandoned	84	16	0	0	0	0	0	0	early	0	1
2021-SP-9A-21	2021	SH	63	6	69	69	75	1	Depredated	0	6	0	0	0	0	0	1	early	0	1
2021-SP-1-17	2021	SH	65	4	69	107	107	0	Successful	76	19	0	0	0	8	0	0	early	0	1
2021-SP-8-20	2021	SH	68	1	69	69	75	1	Depredated	0	1	0	0	0	0	0	1	early	0	1
2021-SP-11A-22	2021	SH	67	2	69	90	96	1	Depredated	80	15	0	0	0	0	0	0	early	0	1
2021-SP-7A-19	2021	SH	63	6	69	75	84	1	Depredated	0	12	0	0	0	0	0	1	early	0	1
2021-TW-16B-14	2021	TW	62	8	70	109	112	0	Successful	79	19	0	0	0	14	0	0	early	0	1
2021-TW-20B-12	2021	TW	67	3	70	114	114	0	Successful	81	12	0	0	0	12	0	0	early	0	1
2021-TW-21A-11	2021	TW	64	6	70	111	111	0	Successful	79	12	0	0	0	12	0	0	early	0	1
2021-TW-22B-13	2021	TW	68	2	70	123	123	0	Successful	93	14	0	0	0	10	0	0	early	0	1
2021-IC-14-20	2021	IC	67	4	71	77	83	1	Abandoned	0	7	0	0	0	0	0	1	early	0	1
2021-IC-29-17	2021	IC	69	2	71	91	98	1	Abandoned	0	7	0	0	0	0	0	1	early	0	1
2021-IC-31-18	2021	IC	70	1	71	77	83	1	Abandoned	0	3	0	0	0	0	0	1	early	0	1
2021-IC-32-19	2021	IC	61	10	71	98	105	1	Abandoned	79	22	0	0	0	0	0	0	early	0	1
2021-IC-39-15	2021	IC	70	1	71	71	77	1	Abandoned	0	1	0	0	0	0	0	1	early	0	1
2021-IC-56-12	2021	IC	67	4	71	71	77	1	Abandoned	0	4	0	0	0	0	0	1	early	0	1
2021-IC-60-10	2021	IC	69	2	71	71	77	1	Abandoned	0	2	0	0	0	0	0	1	early	0	1
2021-IC-36-13	2021	IC	67	4	71	105	111	1	Depredated	85	27	0	0	0	0	0	0	early	0	1
2021-IC-38-14	2021	IC	66	5	71	109	109	0	Successful	79	11	0	0	0	11	0	0	early	0	1
2021-IC-48-16	2021	IC	68	3	71	111	111	0	Successful	85	16	0	0	0	13	0	0	early	0	1
2021-BH-7-33	2021	BH	72	2	74	74	81	1	Abandoned	0	2	0	0	0	0	0	1	early	0	1
2021-BH-41-30	2021	BH	67	7	74	88	95	1	Abandoned	0	17	7	0	0	0	0	1	mixedHOME	0	1
2021-BH-37-29	2021	BH	72	2	74	95	102	1	Depredated	91	26	0	0	0	0	0	0	early	0	1
2021-BH-3-34	2021	BH	72	2	74	116	116	0	Successful	66	19	4	0	4	10	0	0	mixedHOME	0	1
2021-DL-16-6	2021	SH	64	11	75	92	97	1	Depredated	80	16	0	0	0	0	0	0	early	0	1
2021-SP-2-24	2021	SH	72	3	75	121	121	0	Successful	88	16	0	0	0	12	0	0	early	0	1
2021-DL-1-1	2021	SH	73	2	75	84	92	1	Depredated	0	6	0	0	0	0	0	1	early	0	1
2021-DL-6-4	2021	SH	72	3	75	75	84	1	Depredated	0	3	0	0	0	0	0	1	early	0	1
2021-DL-23-7	2021	SH	74	1	75	75	84	1	Depredated	0	1	0	0	0	0	0	1	early	0	1
2021-DL-31-5	2021	SH	72	3	75	84	92	1	Depredated	0	6	0	0	0	0	0	1	early	0	1
2021-TW-16A-15	2021	TW	74	2	76	85	99	1	Abandoned	0	12	0	0	0	0	0	1	early	0	1
2021-IC-49-21	2021	IC	76	1	77	124	124	0	Successful	94	10	0	0	0	7	0	0	early	0	1
2021-BH-35-36	2021	BH	79	2	81	95	102	1	Abandoned	0	8	3	0	0	0	0	1	mixedHOME	0	1
2021-SF-1-20	2021	FA	70	11	81	81	91	1	Abandoned	0	23	0	0	0	0	0	1	early	0	1
2021-SF-10-17	2021	FA	70	11	81	91	95	1	Abandoned	0	47	0	0	0	0	0	1	early	0	1
2021-BH-40-38	2021	BH	80	1	81	95	102	1	Depredated	0	21	3	0	0	0	0	1	mixedHOME	0	1
2021-SF-13-19	2021	FA	60	21	81	100	100	0	Successful	71	20	1	0	1	11	0	0	mixedHOME	0	1
2021-TL-9-29	2021	TL	74	8	82	82	89	1	Abandoned	0	9	1	0	0	0	0	1	mixedHOME	0	1
2021-BH-18-40	2021	BH	77	5	82	102	110	1	Depredated	93	16	7	0	0	0	0	0	mixedHOME	0	1
2021-TL-20-31	2021	TL	78	4	82	121	121	0	Successful	93	15	4	0	2	6	0	0	mixedHOME	0	1
2021-TL-23-35	2021	TL	81	1	82	126	126	0	Successful	97	23	10	0	9	6	0	0	mixedHOME	0	1
2021-TL-28-34	2021	TL	73	9	82	103	110	1	Depredated	90	19	0	0	0	0	0	0	early	0	1
2021-NF-6-8	2021	FA	72	11	83	83	91	1	Abandoned	0	17	0	0	0	0	0	1	early	0	1
2021-IC-26-27	2021	IC	72	11	83	105	111	1	Depredated	86	20	0	0	0	0	0	0	early	0	1
2021-IC-46-26	2021	IC	72	11	83	98	105	1	Depredated	94	31	0	0	0	0	0	0	early	0	1
2021-NF-8-9	2021	FA	77	6	83	91	98	1	Depredated	0	15	0	0	0	0	0	1	early	0	1
2021-IC-9-28	2021	IC	72	11	83	119	119	0	Successful	89	26	0	0	0	15	0	0	early	0	1
2021-IC-17-29	2021	IC	76	7	83	117	117	0	Successful	89	20	0	0	0	9	0	0	early	0	1
2021-NF-2-7	2021	FA	66	17	83	108	108	0	Successful	77	15	0	0	0	11	0	0	early	0	1
2021-IC-57-24	2021	IC	79	4	83	91	98	1	Depredated	0	5	0	0	0	0	0	1	early	0	1
2021-IC-58-25	2021	IC	79	4	83	91	98	1	Depredated	0	12	0	0	0	0	0	1	early	0	1
2021-IC-59-22	2021	IC	81	2	83	83	91	1	Depredated	0	2	0	0	0	0	0	1	early	0	1
2021-IC-60-23	2021	IC	78	5	83	98	105	1	Depredated	0	9	0	0	0	0	0	1	early	0	1
2021-DC-6-19	2021	SH	73	11	84	95	109	1	Depredated	84	15	0	0	0	0	0	0	early	0	1
2021-SP-6A-27	2021	SH	73	11	84	107	112	1	Depredated	84	29	0	0	0	0	0	0	early	0	1
2021-SP-8A-28	2021	SH	80	4	84	107	112	1	Depredated	90	22	0	0	0	0	0	0	early	0	1
2021-SP-3-26	2021	SH	73	11	84	115	115	0	Successful	84	18	0	0	0	10	0	0	early	0	1
2021-DC-3-16	2021	SH	73	11	84	90	95	1	Depredated	78	15	0	0	0	0	0	0	early	0	1
2021-DC-4-17	2021	SH	82	2	84	84	90	0	Depredated	86	2	0	0	0	0	0	0	early	0	1
2021-DC-5-18	2021	SH	74	10	84	90	95	1	Depredated	0	10	0	0	0	0	0	1	early	0	1
2021-DC-8-20	2021	SH	81	3	84	109	117	1	Depredated	94	13	0	0	0	0	0	0	early	0	1
2021-DC-10A-21	2021	SH	83	1	84	95	109	1	Depredated	0	5	0	0	0	0	0	1	early	0	1
2021-DC-1A-14	2021	SH	80	4	84	84	90	1	Depredated	0	4	0	0	0	0	0	1	early	0	1
2021-DC-2A-15	2021	SH	77	7	84	95	109	1	Depredated	86	7	0	0	0	0	0	0	early	0	1
2021-DL-12-8	2021	SH	83	1	84	84	92	1	Depredated	0	1	0	0	0	0	0	1	early	0	1
2021-SP-10-29	2021	SH	83	1	84	96	107	1	Depredated	0	9	0	0	0	0	0	1	early	0	1
2021-SP-10A-30	2021	SH	73	11	84	90	96	1	Depredated	0	11	0	0	0	0	0	1	early	0	1
2021-SP-3A-25	2021	SH	73	11	84	96	96	1	Depredated	0	17	0	0	0	0	0	1	early	0	1
2021-TW-17A-18	2021	TW	82	3	85	125	125	0	Successful	95	15	0	0	0	12	0	0	early	0	1
2021-TW-19A-16	2021	TW	83	2	85	124	124	0	Successful	95	14	0	0	0	12	0	0	early	0	1
2021-TW-1B-17	2021	TW	81	4	85	129	129	0	Successful	97	21	0	0	0	10	0	0	early	0	1
2021-BH-36-35	2021	BH	83	5	88	95	102	1	Abandoned	0	12	3	0	0	0	0	1	mixedHOME	0	1
2021-SP-5A-32	2021	SH	87	3	90	107	112	1	Depredated	0	35	0	0	0	0	0	1	early	0	1
2021-HQ-2-1	2021	SH	88	2	90	132	132	0	Successful	104	13	0	3	0	3	0	0	mixedBBWD	0	1
2021-DC-1-22	2021	SH	88	2	90	95	95	1	Depredated	0	2	0	0	0	0	0	1	early	0	1
2021-SP-2A-31	2021	SH	87	3	90	96	107	1	Depredated	0	10	1	0	0	0	0	1	mixedHOME	0	1
2021-SP-7A-33	2021	SH	89	1	90	96	107	1	Depredated	0	2	0	0	0	0	0	1	early	0	1
2021-IC-10-35	2021	IC	80	11	91	91	98	1	Depredated	0	11	0	0	0	0	0	1	early	0	1
2021-IC-45-32	2021	IC	83	8	91	111	119	1	Depredated	97	20	0	0	0	0	0	0	early	0	1
2021-IC-25-34	2021	IC	88	3	91	138	138	0	Successful	105	14	0	0	0	5	0	0	early	0	1
2021-IC-39-31	2021	IC	89	2	91	133	133	0	Successful	103	16	0	0	0	14	0	0	early	0	1
2021-IC-47-33	2021	IC	90	1	91	132	132	0	Successful	103	12	0	0	0	6	0	0	late	0	1
2021-IC-59-30	2021	IC	90	1	91	91	98	1	Depredated	0	1	0	0	0	0	0	1	late	0	1
2021-TW-20A-19	2021	TW	91	1	92	125	132	1	Abandoned	106	15	0	0	0	0	0	0	late	0	1
2021-BP-3-1	2021	SH	77	15	92	119	119	0	Successful	89	18	0	0	0	17	0	0	early	0	1
2021-BP-4-2	2021	SH	66	26	92	108	108	0	Successful	77	19	0	0	0	17	0	0	early	0	1
2021-DC-4-2	2021	SH	66	26	92	108	108	0	Successful	0	19	0	0	0	17	0	1	early	0	1
2021-BH-9-47	2021	BH	93	2	95	132	132	0	Successful	104	16	0	0	0	9	0	0	late	0	1
2021-BH-31-46	2021	BH	93	2	95	132	132	0	Successful	104	11	0	0	0	9	0	0	late	0	1
2021-BH-45-42	2021	BH	93	2	95	134	134	0	Successful	104	10	0	0	0	6	0	0	late	0	1
2021-SF-2-21	2021	FA	87	8	95	133	133	0	Successful	101	17	0	0	0	7	0	0	early	0	1
2021-SF-3-22	2021	FA	84	11	95	125	125	0	Successful	0	18	0	0	0	17	0	1	early	0	1
2021-SF-15-20	2021	FA	84	11	95	129	129	0	Successful	123	11	0	0	0	10	0	0	early	0	1
2021-SP-6-35	2021	SH	93	3	96	107	112	1	Depredated	0	25	0	0	0	0	0	1	late	0	1
2021-SP-1A-34	2021	SH	95	1	96	105	107	1	Depredated	0	9	0	0	0	0	0	1	late	0	1
2021-SP-7-36	2021	SH	92	4	96	141	141	0	Successful	110	21	0	0	0	2	0	0	late	0	1
2021-SP-11-37	2021	SH	94	2	96	107	112	1	Depredated	0	14	0	0	0	0	0	1	late	0	1
2021-SP-12-38	2021	SH	85	11	96	96	107	1	Depredated	0	9	0	0	0	0	0	1	early	0	1
2021-TL-9-36	2021	TL	91	6	97	132	132	0	Successful	104	20	0	0	0	7	0	0	late	0	1
2021-TL-32-39	2021	TL	87	10	97	127	127	0	Successful	97	12	0	0	0	10	0	0	early	0	1
2021-TL-29-38	2021	TL	89	8	97	103	110	1	Depredated	0	16	10	0	0	0	0	1	mixedHOME	0	1
2021-IC-53-37	2021	IC	96	2	98	98	105	1	Abandoned	0	2	0	0	0	0	0	1	late	0	1
2021-NF-3-11	2021	FA	95	3	98	108	116	1	Abandoned	0	36	0	0	0	0	0	1	late	0	1
2021-IC-11-40	2021	IC	88	10	98	105	111	1	Depredated	0	11	0	0	0	0	0	1	early	0	1
2021-IC-28-39	2021	IC	97	1	98	119	128	1	Depredated	0	22	0	0	0	0	0	1	late	0	1
2021-NF-4-10	2021	FA	87	11	98	98	108	1	Depredated	0	25	0	0	0	0	0	1	early	0	1
2021-IC-27-38	2021	IC	87	11	98	111	119	1	Depredated	0	16	0	1	0	0	0	1	mixedBBWD	0	1
2021-IC-12-41	2021	IC	87	11	98	126	126	0	Successful	95	16	0	0	0	8	0	0	early	0	1
2021-IC-13-42	2021	IC	85	13	98	128	128	0	Successful	96	15	0	0	0	8	0	0	early	0	1
2021-IC-14-43	2021	IC	93	5	98	133	133	0	Successful	101	17	0	0	0	8	0	0	late	0	1
2021-NF-5-12	2021	FA	94	4	98	137	137	0	Successful	108	17	0	0	0	12	0	0	late	0	1
2021-NF-9-13	2021	FA	87	11	98	132	132	0	Successful	100	20	0	0	0	9	0	0	early	0	1
2021-IC-56-36	2021	IC	95	3	98	127	127	1	Depredated	0	12	0	2	0	0	0	1	mixedBBWD	0	1
2021-TW-17B-20	2021	TW	94	5	99	136	136	0	Successful	106	14	0	0	0	12	0	0	late	0	1
2021-TW-21B-21	2021	TW	98	1	99	144	144	0	Successful	114	10	0	0	0	6	0	0	late	0	1
2021-SF-7-23	2021	FA	89	11	100	134	134	0	Successful	106	25	0	0	0	17	0	0	early	0	1
2021-SF-8-24	2021	FA	98	2	100	139	139	0	Successful	110	20	0	0	0	15	0	0	late	0	1
2021-TL-5-40	2021	TL	101	2	103	143	143	0	Successful	90	25	0	0	0	11	0	0	late	0	1
2021-TL-5-87	2021	TL	101	2	103	143	143	0	Successful	113	22	0	0	0	13	0	0	late	0	1
2021-SP-9A-39	2021	SH	98	7	105	108	112	1	Depredated	0	15	0	1	0	0	0	1	mixedBBWD	0	1
2021-IC-10-45	2021	IC	104	1	105	150	150	0	Successful	119	19	0	0	0	5	0	0	late	0	1
2021-IC-29-44	2021	IC	103	2	105	145	145	0	Successful	117	13	0	0	0	8	0	0	late	0	1
2021-SP-8-41	2021	SH	96	11	107	112	117	1	Depredated	113	19	0	0	0	0	0	0	late	0	1
2021-SP-10A-40	2021	SH	96	11	107	107	112	1	Depredated	0	15	0	0	0	0	0	1	late	0	1
2021-DC-5-42	2021	SH	101	6	107	125	133	1	Depredated	0	10	0	0	0	0	0	1	late	0	1
2021-SP-5-42	2021	SH	101	6	107	125	133	1	Depredated	120	10	0	0	0	0	0	0	late	0	1
2021-DC-4A-24	2021	SH	98	11	109	144	144	0	Successful	113	20	0	0	0	8	0	0	late	0	1
2021-LR-18-3	2021	LR	86	23	109	127	127	0	Successful	97	11	0	0	0	8	0	0	early	0	1
2021-DC-4-23	2021	SH	98	11	109	117	125	1	Depredated	0	15	0	0	0	0	0	1	late	0	1
2021-DC-10-25	2021	SH	108	1	109	109	117	1	Depredated	0	1	0	0	0	0	0	1	late	0	1
2021-DC-15-28	2021	SH	107	2	109	109	117	1	Depredated	0	2	0	0	0	0	0	1	late	0	1
2021-DC-13A-26	2021	SH	101	8	109	109	117	1	Depredated	0	7	0	0	0	0	0	1	late	0	1
2021-DC-14A-27	2021	SH	106	3	109	109	117	1	Depredated	0	3	0	0	0	0	0	1	late	0	1
2021-LR-14-1	2021	LR	82	27	109	109	117	1	Depredated	93	14	0	0	0	0	0	0	early	0	1
2021-LR-17-2	2021	LR	92	17	109	109	117	1	Depredated	103	13	0	0	0	0	0	0	late	0	1
2021-BH-14-51	2021	BH	104	6	110	116	123	1	Depredated	0	18	0	0	0	0	0	1	late	0	1
2021-BH-4-52	2021	BH	107	3	110	149	149	0	Successful	122	13	0	0	0	12	0	0	late	0	1
2021-BH-38-49	2021	BH	105	5	110	146	146	0	Successful	117	13	0	0	0	8	0	0	late	0	1
2021-TL-4-42	2021	TL	108	2	110	150	150	0	Successful	119	15	0	0	0	10	0	0	late	0	1
2021-TL-1-41	2021	TL	108	2	110	148	148	0	Successful	117	12	0	1	0	9	1	0	mixedBBWD	0	1
2021-TL-7-43	2021	TL	108	2	110	151	151	0	Successful	121	23	0	7	0	1	3	0	mixedBBWD	0	1
2021-BH-2-53	2021	BH	101	9	110	137	142	1	Depredated	117	13	0	0	0	0	0	0	late	0	1
2021-BH-13-50	2021	BH	101	9	110	130	137	1	Depredated	110	12	0	0	0	0	0	0	late	0	1
2021-TL-25-46	2021	TL	106	4	110	110	117	1	Depredated	0	4	0	0	0	0	0	1	late	0	1
2021-TL-21-44	2021	TL	105	5	110	117	125	1	Depredated	0	14	0	2	0	0	0	1	mixedBBWD	0	1
2021-IC-35-48	2021	IC	106	5	111	145	145	0	Successful	117	13	0	4	0	2	4	0	mixedBBWD	0	1
2021-IC-62-111	2021	IC	106	5	111	111	119	1	Depredated	0	5	0	0	0	0	0	1	late	0	1
2021-TW-21A-24	2021	TW	111	1	112	112	118	1	Abandoned	0	1	0	0	0	0	0	1	late	0	1
2021-SP-4-48	2021	SH	111	1	112	143	152	1	Depredated	0	20	0	0	0	0	0	1	late	0	1
2021-SP-11A-46	2021	SH	105	7	112	149	149	0	Successful	121	20	0	0	0	5	0	0	late	0	1
2021-TW-16A-23	2021	TW	101	11	112	149	149	0	Successful	117	21	0	0	0	4	0	0	late	0	1
2021-TW-19B-22	2021	TW	102	10	112	144	144	0	Successful	112	12	0	0	0	7	0	0	late	0	1
2021-SP-1-44	2021	SH	111	1	112	112	117	1	Depredated	0	1	0	0	0	0	0	1	late	0	1
2021-SP-12-47	2021	SH	111	1	112	112	117	1	Depredated	0	1	0	0	0	0	0	1	late	0	1
2021-SP-1A-43	2021	SH	111	1	112	112	117	1	Depredated	0	1	0	0	0	0	0	1	late	0	1
2021-SP-7A-66	2021	SH	106	6	112	117	125	1	Depredated	0	10	0	0	0	0	0	1	late	0	1
2021-NF-6-16	2021	FA	105	11	116	123	130	1	Abandoned	0	22	0	0	0	0	0	1	late	0	1
2021-NF-7-17	2021	FA	105	11	116	148	148	0	Successful	118	15	0	0	0	13	0	0	late	0	1
2021-NF-8-18	2021	FA	105	11	116	139	139	0	Successful	117	17	0	0	0	11	0	0	late	0	1
2021-SF-1-28	2021	FA	101	15	116	143	143	0	Successful	112	12	0	0	0	9	0	0	late	0	1
2021-SF-10-25	2021	FA	106	10	116	149	149	0	Successful	120	13	0	0	0	13	0	0	late	0	1
2021-SF-12-26	2021	FA	99	17	116	134	134	0	Successful	110	19	0	0	0	17	0	0	late	0	1
2021-SF-14-27	2021	FA	99	17	116	140	140	0	Successful	110	12	0	0	0	8	0	0	late	0	1
2021-NF-4-15	2021	FA	108	8	116	150	150	0	Successful	120	18	0	3	0	8	2	0	mixedBBWD	0	1
2021-NF-1-14	2021	FA	114	2	116	161	161	0	Successful	126	19	0	5	0	11	4	0	mixedBBWD	0	1
2021-TL-8-50	2021	TL	111	6	117	125	131	1	Abandoned	0	8	2	0	0	0	0	1	mixedHOME	0	1
2021-SP-12A-51	2021	SH	114	3	117	132	143	1	Other	125	4	0	0	0	0	0	0	late	0	1
2021-TL-3-49	2021	TL	115	2	117	138	145	1	Depredated	0	18	0	1	0	0	0	1	mixedBBWD	0	1
2021-LR-4-4	2021	LR	113	4	117	155	155	0	Successful	127	12	0	0	0	10	0	0	late	0	1
2021-SP-6-49	2021	SH	116	1	117	158	158	0	Successful	129	16	0	2	0	6	0	0	mixedBBWD	0	1
2021-SP-10-50	2021	SH	116	1	117	133	143	1	Depredated	0	16	0	0	0	0	0	1	late	0	1
2021-BH-6-59	2021	BH	118	5	123	137	144	1	Depredated	0	19	0	0	0	0	0	1	late	0	1
2021-BH-47-54	2021	BH	114	9	123	130	137	1	Depredated	0	9	0	0	0	0	0	1	late	0	1
2021-NF-2-19	2021	FA	117	6	123	123	130	1	Depredated	0	11	0	5	0	0	0	1	mixedBBWD	0	1
2021-BH-39-56	2021	BH	120	3	123	160	160	0	Successful	132	11	0	0	0	7	0	0	late	0	1
2021-BH-42-57	2021	BH	121	2	123	160	160	0	Successful	132	14	0	1	0	8	1	0	mixedBBWD	0	1
2021-BH-34-58	2021	BH	112	11	123	123	130	1	Depredated	0	15	0	0	0	0	0	1	late	0	1
2021-BH-36-55	2021	BH	118	5	123	151	158	1	Depredated	128	8	0	0	0	0	0	0	late	0	1
2021-SF-19-32	2021	FA	107	17	124	148	148	0	Successful	118	11	0	0	0	10	0	0	late	0	1
2021-SF-11-30	2021	FA	121	3	124	165	165	0	Successful	133	13	0	3	0	5	2	0	mixedBBWD	0	1
2021-SF-5-29	2021	FA	123	1	124	173	173	0	Successful	133	18	0	7	0	6	6	0	mixedBBWD	0	1
2021-TW-15A-28	2021	TW	115	10	125	132	139	1	Abandoned	0	13	0	2	0	0	0	1	mixedBBWD	0	1
2021-SP-12-63	2021	SH	122	3	125	133	143	1	Depredated	0	22	0	0	0	0	0	1	late	0	1
2021-TW-22A-26	2021	TW	110	15	125	139	145	1	Depredated	121	14	0	1	0	0	0	0	mixedBBWD	0	1
2021-SP-2A-54	2021	SH	123	2	125	176	176	0	Successful	146	13	0	0	0	3	0	0	late	0	1
2021-SP-5A-56	2021	SH	123	2	125	162	162	0	Successful	137	20	0	0	0	9	0	0	late	0	1
2021-TL-12-54	2021	TL	122	3	125	162	162	0	Successful	132	11	0	0	0	9	0	0	late	0	1
2021-TL-14-56	2021	TL	120	5	125	165	166	0	Successful	134	14	0	0	0	8	0	0	late	0	1
2021-TL-19-58	2021	TL	119	6	125	159	159	0	Successful	129	13	1	0	1	9	0	0	mixedHOME	0	1
2021-TL-30-53	2021	TL	114	11	125	153	153	0	Successful	125	12	0	0	0	7	0	0	late	0	1
2021-SP-9-60	2021	SH	116	9	125	152	161	1	Depredated	133	13	0	0	0	0	0	0	late	0	1
2021-SP-11-62	2021	SH	118	7	125	125	133	1	Depredated	0	7	0	0	0	0	0	1	late	0	1
2021-SP-10A-61	2021	SH	114	11	125	152	161	1	Depredated	129	26	0	0	0	0	0	0	late	0	1
2021-SP-1A-53	2021	SH	114	11	125	133	143	1	Depredated	0	29	0	0	0	0	0	1	late	0	1
2021-SP-3A-55	2021	SH	121	4	125	152	161	1	Depredated	144	21	0	0	0	0	0	0	late	0	1
2021-SP-6A-57	2021	SH	120	5	125	125	133	1	Depredated	0	5	0	0	0	0	0	1	late	0	1
2021-SP-8A-58	2021	SH	123	2	125	143	152	1	Depredated	135	18	0	0	0	0	0	0	late	0	1
2021-TL-27-60	2021	TL	120	5	125	125	131	1	Depredated	0	5	0	0	0	0	0	1	late	0	1
2021-TW-18B-25	2021	TW	117	8	125	125	132	1	Depredated	0	8	0	0	0	0	0	1	late	0	1
2021-TW-1A-27	2021	TW	114	11	125	125	132	1	Depredated	0	11	0	0	0	0	0	1	late	0	1
2021-SP-1-52	2021	SH	123	2	125	143	152	1	Depredated	0	17	0	5	0	0	0	1	mixedBBWD	0	1
2021-LR-24-7	2021	LR	125	1	126	140	147	1	Depredated	134	15	0	0	0	0	0	0	late	0	1
2021-IC-11-49	2021	IC	120	6	126	141	156	1	Depredated	0	18	0	11	0	0	0	1	mixedBBWD	0	1
2021-LR-9-10	2021	LR	118	8	126	158	158	0	Successful	129	10	0	0	0	10	0	0	late	0	1
2021-LR-12-9	2021	LR	117	9	126	162	162	0	Successful	131	19	0	1	0	9	0	0	mixedBBWD	0	1
2021-IC-46-93	2021	IC	114	13	127	134	141	1	Depredated	126	18	0	0	0	0	0	0	late	0	1
2021-IC-41-59	2021	IC	120	7	127	162	162	0	Successful	133	16	0	0	0	10	0	0	late	0	1
2021-IC-50-56	2021	IC	116	11	127	163	163	0	Successful	132	23	0	0	0	13	0	0	late	0	1
2021-IC-57-51	2021	IC	123	4	127	164	164	0	Successful	134	11	0	0	0	8	0	0	late	0	1
2021-IC-58-52	2021	IC	125	2	127	165	165	0	Successful	138	14	0	0	0	13	0	0	late	0	1
2021-IC-37-57	2021	IC	114	13	127	153	153	0	Successful	125	14	0	2	0	12	0	0	mixedBBWD	0	1
2021-IC-55-53	2021	IC	126	1	127	167	167	0	Successful	138	15	0	6	0	4	5	0	mixedBBWD	0	1
2021-IC-62-50	2021	IC	126	1	127	134	142	1	Depredated	0	8	0	3	0	0	0	1	mixedBBWD	0	1
2021-IC-26-61	2021	IC	122	6	128	164	164	0	Successful	135	13	0	0	0	9	0	0	late	0	1
2021-IC-30-62	2021	IC	120	8	128	162	162	0	Successful	130	16	0	0	0	9	0	0	late	0	1
2021-IC-32-63	2021	IC	113	15	128	157	157	0	Successful	124	13	0	0	0	8	0	0	late	0	1
2021-BH-40-60	2021	BH	129	1	130	151	158	1	Abandoned	0	14	0	0	0	0	0	1	late	0	1
2021-NF-10-20	2021	FA	119	11	130	137	144	1	Abandoned	0	23	0	0	0	0	0	1	late	0	1
2021-BH-7-62	2021	BH	119	11	130	137	144	1	Depredated	131	13	0	0	0	0	0	0	late	0	1
2021-BH-41-61	2021	BH	125	5	130	166	166	0	Successful	136	13	0	0	0	8	0	0	late	0	1
2021-NF-6A-21	2021	FA	129	1	130	172	172	0	Successful	142	14	0	0	0	13	0	0	late	0	1
2021-SF-13-31	2021	FA	123	8	131	137	145	1	Abandoned	0	22	0	4	0	0	0	1	mixedBBWD	0	1
2021-TL-15-61	2021	TL	126	5	131	168	168	0	Successful	139	18	0	0	0	11	0	0	late	0	1
2021-TL-27-62	2021	TL	130	1	131	138	145	1	Depredated	0	2	0	0	0	0	0	1	late	0	1
2021-SP-2-64	2021	SH	128	5	133	133	143	1	Depredated	0	5	0	0	0	0	0	1	late	0	1
2021-SP-3-65	2021	SH	125	8	133	133	143	1	Depredated	0	8	0	0	0	0	0	1	late	0	1
2021-IC-40-64	2021	IC	133	1	134	169	175	1	Abandoned	0	17	0	15	0	0	0	1	mixedBBWD	0	1
2021-DC-1-29	2021	SH	121	13	134	134	139	1	Depredated	0	14	0	0	0	0	0	1	late	0	1
2021-DC-11A-39	2021	SH	119	15	134	157	157	0	Successful	130	13	0	0	0	8	0	0	late	0	1
2021-DC-10-38	2021	SH	130	4	134	175	175	0	Successful	148	12	0	4	0	3	0	0	mixedBBWD	0	1
2021-DC-2-31	2021	SH	133	1	134	134	139	1	Depredated	0	1	0	0	0	0	0	1	late	0	1
2021-DC-3-32	2021	SH	123	11	134	139	150	1	Depredated	123	15	0	0	0	0	0	0	late	0	1
2021-DC-5-34	2021	SH	126	8	134	139	154	1	Depredated	0	13	0	0	0	0	0	1	late	0	1
2021-DC-6-35	2021	SH	129	5	134	139	154	1	Depredated	0	9	0	0	0	0	0	1	late	0	1
2021-DC-13A-40	2021	SH	123	11	134	139	154	1	Depredated	0	14	0	0	0	0	0	1	late	0	1
2021-DC-1A-30	2021	SH	123	11	134	139	154	1	Depredated	0	11	0	0	0	0	0	1	late	0	1
2021-DC-3A-33	2021	SH	129	5	134	154	158	1	Depredated	141	8	0	0	0	0	0	0	late	0	1
2021-DC-7A-37	2021	SH	119	15	134	134	139	1	Depredated	0	33	0	0	0	0	0	1	late	0	1
2021-BH-34-65	2021	BH	131	6	137	170	170	0	Successful	145	10	0	0	0	8	0	0	late	0	1
2021-NF-3A-22	2021	FA	130	7	137	168	168	0	Successful	138	7	0	0	0	2	0	0	late	0	1
2021-NF-1A-23	2021	FA	129	8	137	169	169	0	Successful	139	11	0	1	0	9	1	0	mixedBBWD	0	1
2021-NF-3-27	2021	FA	131	6	137	153	159	1	Depredated	138	8	0	0	0	0	0	0	late	0	1
2021-TL-29-66	2021	TL	136	2	138	138	145	1	Depredated	0	2	0	0	0	0	0	1	late	0	1
2021-TW-17A-29	2021	TW	129	10	139	169	169	0	Successful	140	11	0	0	0	11	0	0	late	0	1
2021-TW-19A-30	2021	TW	126	13	139	168	168	0	Successful	137	1	0	0	0	11	0	0	late	0	1
2021-DC-7-41	2021	SH	136	3	139	154	158	0	Depredated	0	3	0	0	0	0	0	1	late	0	1
2021-LR-22-12	2021	LR	137	3	140	160	167	1	Depredated	150	12	0	0	0	0	0	0	late	0	1
2021-IC-36-66	2021	IC	137	4	141	175	175	1	Depredated	146	10	0	0	0	0	0	0	late	0	1
2021-IC-18-70	2021	IC	130	11	141	141	148	1	Depredated	0	16	0	1	0	0	0	1	mixedBBWD	0	1
2021-IC-39-65	2021	IC	135	6	141	176	176	0	Successful	142	20	0	0	0	7	0	0	late	0	1
2021-IC-27-67	2021	IC	130	11	141	176	176	0	Successful	146	25	0	4	0	5	3	0	mixedBBWD	0	1
2021-IC-62-73	2021	IC	139	3	142	142	148	1	Abandoned	0	3	0	0	0	0	0	1	late	0	1
2021-IC-61-74	2021	IC	131	11	142	162	169	1	Depredated	150	19	0	0	0	0	0	0	late	0	1
2021-IC-49-77	2021	IC	135	7	142	142	148	1	Depredated	0	11	0	4	0	0	0	1	mixedBBWD	0	1
2021-SP-4A-66	2021	SH	138	5	143	152	161	1	Depredated	146	19	0	6	0	0	0	0	mixedBBWD	0	1
2021-SP-8-68	2021	SH	139	4	143	143	152	1	Depredated	0	4	0	0	0	0	0	1	late	0	1
2021-SP-11-69	2021	SH	132	11	143	152	161	1	Depredated	146	15	0	0	0	0	0	0	late	0	1
2021-SP-6A-67	2021	SH	133	10	143	159	161	1	Depredated	146	11	0	0	0	0	0	0	late	0	1
2021-BH-5-66	2021	BH	137	7	144	151	158	1	Abandoned	0	11	0	0	0	0	0	1	late	0	1
2021-NF-4A-24	2021	FA	142	2	144	182	182	0	Successful	174	10	0	0	0	10	0	0	late	0	1
2021-NF-5A-25	2021	FA	143	1	144	183	183	0	Successful	153	16	0	0	0	9	0	0	late	0	1
2021-NF-8A-28	2021	FA	143	1	144	181	181	0	Successful	152	6	0	0	0	4	0	0	late	0	1
2021-TL-9-67	2021	TL	139	6	145	152	157	1	Depredated	0	23	0	18	0	0	0	1	mixedBBWD	0	1
2021-SF-12A-34	2021	FA	134	11	145	176	176	0	Successful	149	14	0	0	0	10	0	0	late	0	1
2021-SF-7A-33	2021	FA	136	9	145	176	176	0	Successful	145	12	0	0	0	12	0	0	late	0	1
2021-TW-16B-31	2021	TW	138	8	146	153	159	1	Depredated	0	12	0	0	0	0	0	1	late	0	1
2021-BH-11-69	2021	BH	142	9	151	165	172	1	Depredated	154	9	0	0	0	0	0	0	late	0	1
2021-BH-3-68	2021	BH	140	11	151	183	183	0	Successful	152	13	0	0	0	5	0	0	late	0	1
2021-BH-10-67	2021	BH	141	10	151	179	179	0	Successful	149	10	0	0	0	3	0	0	late	0	1
2021-BH-30-71	2021	BH	144	7	151	151	158	1	Depredated	0	7	0	0	0	0	0	1	late	0	1
2021-TL-8-71	2021	TL	145	7	152	160	166	1	Depredated	0	7	0	0	0	0	0	1	late	0	1
2021-TL-6-70	2021	TL	150	2	152	189	189	0	Successful	160	16	0	0	0	13	0	0	late	0	1
2021-TL-22-75	2021	TL	150	2	152	191	191	0	Successful	162	17	0	0	0	16	0	0	late	0	1
2021-TL-23-76	2021	TL	146	6	152	184	184	0	Successful	156	11	0	0	0	6	0	0	late	0	1
2021-SP-5-70	2021	SH	148	4	152	152	161	1	Depredated	0	3	0	0	0	0	0	1	late	0	1
2021-TL-27-74	2021	TL	149	3	152	160	166	1	Depredated	0	5	0	0	0	0	0	1	late	0	1
2021-TW-20B-33	2021	TW	146	7	153	159	167	1	Abandoned	0	7	0	0	0	0	0	1	late	0	1
2021-TW-15A-34	2021	TW	145	8	153	184	184	0	Successful	155	13	0	0	0	11	0	0	late	0	1
2021-TW-1A-36	2021	TW	145	8	153	188	188	0	Successful	157	10	0	0	0	7	0	0	late	0	1
2021-LR-13-15	2021	LR	146	8	154	181	181	0	Successful	151	11	0	3	0	5	3	0	mixedBBWD	0	1
2021-LR-18-16	2021	LR	144	10	154	173	181	1	Depredated	154	10	0	0	0	0	0	0	late	0	1
2021-SF-14A-39	2021	FA	148	7	155	159	165	1	Abandoned	155	8	0	1	0	0	0	0	mixedBBWD	0	1
2021-IC-31-80	2021	IC	149	6	155	155	162	1	Abandoned	0	8	0	2	0	0	0	1	mixedBBWD	0	1
2021-IC-29-82	2021	IC	151	4	155	175	183	1	Abandoned	0	11	0	7	0	0	0	1	mixedBBWD	0	1
2021-SF-11A-36	2021	FA	150	5	155	192	192	0	Successful	161	10	0	0	0	7	0	0	late	0	1
2021-IC-28-81	2021	IC	152	3	155	191	191	0	Successful	161	6	0	1	0	3	0	0	mixedBBWD	0	1
2021-SF-17-41	2021	FA	119	36	155	157	157	0	Successful	128	11	0	2	0	9	2	0	mixedBBWD	0	1
2021-IC-47-79	2021	IC	144	11	155	183	183	1	Depredated	158	17	0	0	0	0	0	0	late	0	1
2021-IC-59-78	2021	IC	144	11	155	175	182	1	Depredated	156	14	0	0	0	0	0	0	late	0	1
2021-IC-25-86	2021	IC	150	6	156	169	175	1	Abandoned	160	10	0	0	0	0	0	0	late	0	1
2021-IC-13-84	2021	IC	141	15	156	184	184	0	Successful	152	18	0	4	0	8	2	0	mixedBBWD	0	1
2021-IC-12-83	2021	IC	148	8	156	182	182	0	Successful	156	14	0	6	0	2	2	0	mixedBBWD	0	1
2021-BP-4-5	2021	SH	153	6	159	196	200	1	Abandoned	169	12	0	0	0	0	0	0	late	0	1
2021-NF-10A-35	2021	FA	158	1	159	166	173	1	Abandoned	0	7	0	0	0	0	0	1	late	0	1
2021-BP-2-3	2021	SH	126	33	159	170	170	0	Successful	137	22	0	0	0	13	0	0	late	0	1
2021-BP-3-4	2021	SH	142	17	159	182	182	0	Successful	153	10	0	0	0	3	0	0	late	0	1
2021-TL-20-79	2021	TL	153	7	160	186	194	1	Depredated	166	20	0	3	0	0	0	0	mixedBBWD	0	1
2021-SF-19-44	2021	FA	159	6	165	187	193	1	Abandoned	167	10	0	0	0	0	0	0	late	0	1
2021-TL-3-83	2021	TL	164	2	166	166	172	1	Abandoned	0	2	0	0	0	0	0	1	late	0	1
2021-TL-32-86	2021	TL	164	2	166	180	186	1	Depredated	0	9	0	0	0	0	0	1	late	0	1
2021-LR-24-17	2021	LR	165	2	167	181	187	1	Depredated	175	18	0	16	0	0	0	0	mixedBBWD	0	1
2021-IC-54-91	2021	IC	161	8	169	196	196	0	Successful	167	6	0	0	0	5	0	0	late	0	1
2022-TW-17B-1	2022	TW	39	2	41	82	82	0	Successful	52	18	0	0	0	16	0	0	early	0	1
2022-DC-7A-4	2022	SH	44	1	45	75	83	1	Abandoned	62	13	0	0	0	0	0	0	early	0	1
2022-SP-5-3	2022	SH	40	5	45	61	68	1	Depredated	55	19	0	0	0	0	0	0	early	0	1
2022-SP-7A-5	2022	SH	40	5	45	61	68	1	Depredated	55	20	0	0	0	0	0	0	early	0	1
2022-SP-8A-6	2022	SH	37	8	45	52	61	1	Depredated	0	26	0	0	0	0	0	1	early	0	1
2022-DC-3A-2	2022	SH	34	11	45	82	82	0	Successful	53	26	0	0	0	14	0	0	early	0	1
2022-DC-4A-3	2022	SH	44	1	45	93	93	0	Successful	62	19	0	0	0	15	0	0	early	0	1
2022-SP-12A-9	2022	SH	44	1	45	98	98	0	Successful	77	32	0	0	0	5	0	0	early	0	1
2022-SP-3A-2	2022	SH	33	12	45	83	83	0	Successful	48	20	0	0	0	10	0	0	early	0	1
2022-DC-3-1	2022	SH	44	1	45	59	68	1	Depredated	0	4	0	0	0	0	0	1	early	0	1
2022-SP-1-1	2022	SH	42	3	45	52	61	1	Depredated	0	12	0	0	0	0	0	1	early	0	1
2022-SP-11-8	2022	SH	41	4	45	52	61	1	Depredated	0	6	0	0	0	0	0	1	early	0	1
2022-SP-11A-7	2022	SH	43	2	45	52	61	1	Depredated	0	6	0	0	0	0	0	1	early	0	1
2022-BH-41-5	2022	BH	43	3	46	66	74	1	Depredated	0	14	2	0	0	0	0	1	mixedHOME	0	1
2022-SF-5A-1	2022	FA	42	5	47	54	62	1	Abandoned	0	12	0	0	0	0	0	1	early	0	1
2022-TW-16B-2	2022	TW	46	2	48	96	96	0	Successful	64	22	0	0	0	20	0	0	early	0	1
2022-BP-3-2	2022	SH	37	15	52	61	68	1	Abandoned	48	15	0	0	0	0	0	0	early	0	1
2022-SP-10A-14	2022	SH	51	1	52	61	68	1	Depredated	0	25	0	0	0	0	0	1	early	0	1
2022-BP-2-1	2022	SH	45	7	52	90	90	0	Successful	64	16	0	0	0	13	0	0	early	0	1
2022-DC-4-6	2022	SH	48	4	52	91	91	0	Successful	62	15	0	0	0	10	0	0	early	0	1
2022-DC-1A-5	2022	SH	50	2	52	96	96	0	Successful	69	17	0	0	0	10	0	0	early	0	1
2022-DC-6A-7	2022	SH	48	4	52	96	96	0	Successful	64	18	0	0	0	11	0	0	early	0	1
2022-SP-4A-11	2022	SH	51	1	52	94	94	0	Successful	62	13	0	0	0	5	0	0	early	0	1
2022-DC-6-8	2022	SH	51	1	52	59	68	1	Depredated	0	5	0	0	0	0	0	1	early	0	1
2022-SP-8-12	2022	SH	51	1	52	61	68	1	Depredated	0	7	0	0	0	0	0	1	early	0	1
2022-SP-1A-10	2022	SH	51	1	52	52	61	1	Depredated	0	1	0	0	0	0	0	1	early	0	1
2022-SP-9A-13	2022	SH	51	1	52	61	68	1	Depredated	0	7	0	0	0	0	0	1	early	0	1
2022-TL-8-8	2022	TL	52	1	53	88	96	1	Abandoned	0	22	15	0	0	0	0	1	mixedHOME	0	1
2022-IC-50-4	2022	IC	48	5	53	96	96	0	Successful	65	13	0	0	0	12	0	0	early	0	1
2022-TL-4-7	2022	TL	49	4	53	96	96	0	Successful	70	22	0	0	0	18	0	0	early	0	1
2022-TL-23-11	2022	TL	47	6	53	102	102	0	Successful	64	33	7	0	7	9	0	0	mixedHOME	0	1
2022-BH-8-13	2022	BH	51	3	54	74	82	1	Depredated	62	16	6	0	0	0	0	0	mixedHOME	0	1
2022-BH-5-14	2022	BH	52	2	54	102	102	0	Successful	64	34	5	0	5	8	0	0	mixedHOME	0	1
2022-TW-18B-3	2022	TW	51	3	54	80	87	1	Depredated	64	17	0	0	0	0	0	0	early	0	1
2022-DC-7-11	2022	SH	56	3	59	59	68	1	Depredated	0	3	0	0	0	0	0	1	early	0	1
2022-TL-3-12	2022	TL	54	5	59	66	74	1	Depredated	0	14	6	0	0	0	0	1	mixedHOME	0	1
2022-BH-3-19	2022	BH	55	4	59	104	104	0	Successful	64	21	9	0	8	4	0	0	mixedHOME	0	1
2022-DC-5A-10	2022	SH	58	1	59	104	104	0	Successful	73	11	0	0	0	10	0	0	early	0	1
2022-DC-2A-9	2022	SH	57	2	59	59	68	1	Depredated	0	2	0	0	0	0	0	1	early	0	1
2022-IC-57-5	2022	IC	57	3	60	100	100	0	Successful	72	13	0	0	0	11	0	0	early	0	1
2022-DC-15-12	2022	SH	58	3	61	101	101	0	Successful	71	22	0	0	0	14	0	0	early	0	1
2022-SP-3-15	2022	SH	52	9	61	94	94	0	Successful	64	16	0	0	0	7	0	0	early	0	1
2022-SP-5A-16	2022	SH	59	2	61	107	107	0	Successful	73	26	0	0	0	8	0	0	early	0	1
2022-DC-10-13	2022	SH	57	4	61	68	75	1	Depredated	0	7	0	0	0	0	0	1	early	0	1
2022-DC-10A-14	2022	SH	60	1	61	61	68	1	Depredated	0	1	0	0	0	0	0	1	early	0	1
2022-SP-7-17	2022	SH	60	1	61	61	68	1	Depredated	0	1	0	0	0	0	0	1	early	0	1
2022-SP-9-18	2022	SH	60	1	61	68	75	1	Depredated	0	8	0	0	0	0	0	1	early	0	1
2022-SP-10-19	2022	SH	57	4	61	68	75	1	Depredated	0	5	0	0	0	0	0	1	early	0	1
2022-SP-12-32	2022	SH	58	3	61	61	68	1	Depredated	0	3	0	0	0	0	0	1	early	0	1
2022-LR-13-2	2022	LR	53	9	62	79	94	1	Depredated	71	12	0	0	0	0	0	0	early	0	1
2022-LR-4-1	2022	LR	60	2	62	106	106	0	Successful	76	13	0	0	0	11	0	0	early	0	1
2022-LR-24-3	2022	LR	57	5	62	103	103	0	Successful	71	15	0	0	0	13	0	0	early	0	1
2022-SF-2-5	2022	FA	55	7	62	96	96	0	Successful	69	11	0	0	0	11	0	0	early	0	1
2022-SF-4-4	2022	FA	56	6	62	99	99	0	Successful	69	14	0	0	0	14	0	0	early	0	1
2022-TW-15A-5	2022	TW	55	8	63	68	73	1	Abandoned	0	11	0	0	0	0	0	1	early	0	1
2022-TW-1B-8	2022	TW	62	1	63	87	95	1	Abandoned	76	14	0	0	0	0	0	0	early	0	1
2022-TW-22B-9	2022	TW	59	4	63	68	73	1	Abandoned	0	10	0	0	0	0	0	1	early	0	1
2022-TW-17A-11	2022	TW	60	3	63	104	104	0	Successful	77	12	0	0	0	12	0	0	early	0	1
2022-TW-19B-6	2022	TW	58	5	63	99	99	0	Successful	69	15	0	0	0	12	0	0	early	0	1
2022-TW-1A-7	2022	TW	52	11	63	101	101	0	Successful	72	17	0	0	0	12	0	0	early	0	1
2022-TW-20A-4	2022	TW	58	5	63	105	105	0	Successful	74	17	0	0	0	16	0	0	early	0	1
2022-TW-22A-10	2022	TW	61	2	63	107	107	0	Successful	76	17	0	0	0	13	0	0	early	0	1
2022-BH-6-20	2022	BH	65	1	66	66	74	1	Abandoned	0	1	0	0	0	0	0	1	early	0	1
2022-BH-35-21	2022	BH	65	1	66	83	89	1	Depredated	81	18	0	0	0	0	0	0	early	0	1
2022-TL-13-16	2022	TL	65	1	66	88	106	1	Depredated	78	22	5	0	0	0	0	0	mixedHOME	0	1
2022-BH-38-23	2022	BH	65	1	66	115	115	0	Successful	81	29	2	0	2	12	0	0	mixedHOME	0	1
2022-TL-12-15	2022	TL	61	5	66	105	105	0	Successful	73	21	1	0	1	4	0	0	mixedHOME	0	1
2022-TL-16-18	2022	TL	59	7	66	105	105	0	Successful	73	19	4	0	4	7	0	0	mixedHOME	0	1
2022-BP-5-5	2022	SH	57	11	68	73	83	1	Depredated	0	19	0	0	0	0	0	1	early	0	1
2022-SP-6A-23	2022	SH	67	1	68	83	88	1	Depredated	0	21	0	0	0	0	0	1	early	0	1
2022-BP-1-3	2022	SH	57	11	68	101	101	0	Successful	69	20	0	0	0	19	0	0	early	0	1
2022-BP-4-4	2022	SH	66	2	68	114	114	0	Successful	84	20	0	0	0	13	0	0	early	0	1
2022-DC-11A-17	2022	SH	64	4	68	110	110	0	Successful	79	18	0	0	0	14	0	0	early	0	1
2022-MS-2-2	2022	SH	61	7	68	104	104	0	Successful	72	13	6	0	6	4	0	0	mixedHOME	0	1
2022-SP-1A-21	2022	SH	67	1	68	124	124	0	Successful	90	30	0	0	0	22	0	0	early	0	1
2022-DC-1-15	2022	SH	64	4	68	75	83	1	Depredated	0	13	0	0	0	0	0	1	early	0	1
2022-DC-5-16	2022	SH	65	3	68	68	75	1	Depredated	0	3	0	0	0	0	0	1	early	0	1
2022-SP-2-22	2022	SH	67	1	68	68	75	1	Depredated	0	1	0	0	0	0	0	1	early	0	1
2022-SF-2A-7	2022	FA	64	5	69	96	102	1	Abandoned	78	9	0	0	0	0	0	0	early	0	1
2022-IC-56-6	2022	IC	67	2	69	110	110	0	Successful	79	14	0	0	0	10	0	0	early	0	1
2022-SF-5-15	2022	FA	67	6	73	84	90	1	Abandoned	0	16	0	0	0	0	0	1	early	0	1
2022-SF-20-16	2022	FA	65	8	73	84	90	1	Abandoned	78	13	0	0	0	0	0	0	early	0	1
2022-SF-7A-9	2022	FA	66	7	73	90	96	1	Abandoned	0	10	0	0	0	0	0	1	early	0	1
2022-NF-3A-5	2022	FA	72	1	73	130	130	0	Successful	102	16	0	0	0	10	0	0	early	0	1
2022-SF-3-14	2022	FA	69	4	73	112	113	0	Successful	85	13	0	0	0	13	0	0	early	0	1
2022-SF-9-11	2022	FA	54	19	73	93	93	0	Successful	65	14	0	0	0	11	0	0	early	0	1
2022-SF-15-13	2022	FA	71	2	73	118	118	0	Successful	90	16	0	0	0	16	0	0	early	0	1
2022-SF-1A-8	2022	FA	64	9	73	94	94	0	Successful	65	9	0	0	0	4	0	0	early	0	1
2022-SF-8A-10	2022	FA	67	6	73	110	112	0	Successful	84	14	0	0	0	9	0	0	early	0	1
2022-TL-7-23	2022	TL	73	1	74	96	102	1	Abandoned	0	18	17	0	0	0	0	1	mixedHOME	0	1
2022-BH-43-27	2022	BH	73	1	74	97	106	1	Depredated	81	25	2	0	0	0	0	0	mixedHOME	0	1
2022-BH-46-25	2022	BH	68	6	74	106	111	1	Depredated	0	13	5	0	0	0	0	1	mixedHOME	0	1
2022-TL-10-24	2022	TL	71	3	74	88	96	1	Depredated	0	16	1	0	0	0	0	1	mixedHOME	0	1
2022-IC-17-8	2022	IC	71	4	75	104	112	1	Depredated	81	18	0	0	0	0	0	0	early	0	1
2022-DC-13A-19	2022	SH	68	7	75	107	107	0	Successful	77	12	0	0	0	9	0	0	early	0	1
2022-DC-14A-20	2022	SH	64	11	75	109	109	0	Successful	77	23	0	0	0	11	0	0	early	0	1
2022-IC-25-10	2022	IC	74	1	75	124	124	0	Successful	92	22	2	0	2	18	0	0	mixedHOME	0	1
2022-IC-26-9	2022	IC	64	11	75	110	110	0	Successful	79	20	0	0	0	16	0	0	early	0	1
2022-IC-30-11	2022	IC	69	6	75	120	120	0	Successful	81	23	0	0	0	16	0	0	early	0	1
2022-DC-3-18	2022	SH	74	1	75	98	104	1	Depredated	58	7	0	0	0	0	0	0	early	0	1
2022-SP-1-20	2022	SH	74	1	75	88	98	1	Depredated	0	11	0	0	0	0	0	1	early	0	1
2022-SP-7-24	2022	SH	67	8	75	75	83	1	Depredated	0	7	0	0	0	0	0	1	early	0	1
2022-SP-7A-25	2022	SH	74	1	75	88	98	1	Depredated	0	12	0	0	0	0	0	1	early	0	1
2022-IC-39-13	2022	IC	73	3	76	105	111	1	Abandoned	96	12	0	0	0	0	0	0	early	0	1
2022-IC-37-12	2022	IC	69	7	76	112	112	0	Successful	79	24	0	0	0	17	0	0	early	0	1
2022-IC-41-14	2022	IC	74	2	76	118	118	0	Successful	84	27	0	0	0	24	0	0	early	0	1
2022-IC-59-16	2022	IC	74	2	76	119	119	0	Successful	83	17	0	0	0	11	0	0	early	0	1
2022-IC-48-15	2022	IC	70	6	76	83	92	1	Depredated	0	12	0	0	0	0	0	1	early	0	1
2022-LR-11-5	2022	LR	69	10	79	95	102	1	Depredated	82	12	0	0	0	0	0	0	early	0	1
2022-TL-32-27	2022	TL	75	4	79	88	96	1	Depredated	0	19	7	0	0	0	0	1	mixedHOME	0	1
2022-LR-9-4	2022	LR	74	5	79	118	118	0	Successful	87	12	0	0	0	12	0	0	early	0	1
2022-LR-18-6	2022	LR	69	10	79	112	112	0	Successful	82	12	0	0	0	12	0	0	early	0	1
2022-LR-20-7	2022	LR	77	2	79	79	94	1	Depredated	0	2	0	0	0	0	0	1	early	0	1
2022-TW-19A-12	2022	TW	79	1	80	94	101	1	Abandoned	0	13	0	0	0	0	0	1	early	0	1
2022-TL-30-28	2022	TL	74	6	80	120	120	0	Successful	86	26	5	0	5	14	0	0	mixedHOME	0	1
2022-BH-6-29	2022	BH	79	3	82	97	106	1	Depredated	0	16	8	0	0	0	0	1	mixedHOME	0	1
2022-BH-2-28	2022	BH	74	8	82	121	121	0	Successful	85	30	0	0	0	25	0	0	early	0	1
2022-BH-7-30	2022	BH	74	8	82	118	118	0	Successful	0	25	0	0	0	20	0	1	early	0	1
2022-BH-9-31	2022	BH	75	7	82	118	118	0	Successful	85	26	9	0	7	9	0	0	mixedHOME	0	1
2022-BH-17-33	2022	BH	76	6	82	121	121	0	Successful	87	19	0	0	0	16	0	0	early	0	1
2022-IC-53-19	2022	IC	82	1	83	83	91	1	Abandoned	0	1	0	0	0	0	0	1	early	0	1
2022-BH-36-34	2022	BH	82	1	83	118	126	1	Depredated	95	21	1	0	0	0	0	0	mixedHOME	0	1
2022-BH-41-35	2022	BH	80	3	83	97	106	1	Depredated	0	12	2	0	0	0	0	1	mixedHOME	0	1
2022-IC-29-17	2022	IC	80	3	83	91	98	1	Depredated	0	7	0	0	0	0	0	1	early	0	1
2022-SP-12-30	2022	SH	74	9	83	98	104	1	Depredated	90	36	0	0	0	0	0	0	early	0	1
2022-DC-7-23	2022	SH	78	5	83	121	121	0	Successful	92	19	0	0	0	16	0	0	early	0	1
2022-DC-13-24	2022	SH	80	3	83	124	124	0	Successful	90	17	0	0	0	8	0	0	early	0	1
2022-IC-55-20	2022	IC	76	7	83	131	131	0	Successful	99	20	0	0	0	14	0	0	early	0	1
2022-IC-58-21	2022	IC	81	2	83	123	123	0	Successful	92	15	0	0	0	13	0	0	early	0	1
2022-SP-11A-29	2022	SH	77	6	83	124	124	0	Successful	89	22	0	0	0	4	0	0	early	0	1
2022-SP-8A-28	2022	SH	82	1	83	125	125	0	Successful	94	16	0	0	0	11	0	0	early	0	1
2022-DC-6-22	2022	SH	80	3	83	124	124	0	Successful	92	10	0	1	0	5	0	0	mixedBBWD	0	1
2022-IC-49-18	2022	IC	81	2	83	129	129	0	Successful	99	18	0	1	0	16	0	0	mixedBBWD	0	1
2022-DC-5-21	2022	SH	80	3	83	90	98	1	Depredated	0	4	0	0	0	0	0	1	early	0	1
2022-SP-2-26	2022	SH	76	7	83	83	88	1	Depredated	0	6	0	0	0	0	0	1	early	0	1
2022-SP-5-27	2022	SH	80	3	83	83	88	1	Depredated	0	3	0	0	0	0	0	1	early	0	1
2022-SF-8-17	2022	FA	74	10	84	117	117	0	Successful	89	15	0	0	0	15	0	0	early	0	1
2022-NF-3-7	2022	FA	76	11	87	87	103	1	Depredated	0	17	0	0	0	0	0	1	early	0	1
2022-NF-2-6	2022	FA	70	17	87	112	112	0	Successful	81	25	0	0	0	20	0	0	early	0	1
2022-NF-5-8	2022	FA	76	11	87	116	116	0	Successful	88	24	0	0	0	19	0	0	early	0	1
2022-NF-7-9	2022	FA	84	3	87	131	131	0	Successful	98	20	0	0	0	14	0	0	early	0	1
2022-NF-9-11	2022	FA	85	2	87	129	129	0	Successful	99	16	0	0	0	14	0	0	early	0	1
2022-NF-10-10	2022	FA	79	8	87	120	120	0	Successful	91	12	0	0	0	11	0	0	early	0	1
2022-TW-16A-13	2022	TW	82	5	87	124	124	0	Successful	93	14	0	0	0	13	0	0	early	0	1
2022-SP-7-31	2022	SH	85	3	88	125	129	1	Depredated	96	17	0	0	0	0	0	0	early	0	1
2022-TL-25-33	2022	TL	80	8	88	88	96	1	Depredated	0	8	0	0	0	0	0	1	early	0	1
2022-BH-8-37	2022	BH	87	2	89	131	131	0	Successful	100	15	0	0	0	6	0	0	early	0	1
2022-SF-12-19	2022	FA	81	9	90	124	129	1	Abandoned	97	18	0	0	0	0	0	0	early	0	1
2022-DC-12A-27	2022	SH	79	11	90	122	122	0	Successful	92	18	0	0	0	6	0	0	early	0	1
2022-DC-15A-28	2022	SH	86	4	90	127	129	0	Successful	100	17	0	0	0	16	0	0	early	0	1
2022-MS-1-3	2022	SH	79	11	90	120	120	0	Successful	92	14	0	0	0	13	0	0	early	0	1
2022-SF-11A-18	2022	FA	80	10	90	123	123	0	Successful	94	14	0	0	0	14	0	0	early	0	1
2022-DC-2-25	2022	SH	88	2	90	90	98	1	Depredated	0	2	0	0	0	0	0	1	early	0	1
2022-DC-2A-26	2022	SH	89	1	90	108	117	1	Depredated	117	8	0	0	0	0	0	0	early	0	1
2022-IC-10-23	2022	IC	80	11	91	104	112	1	Depredated	0	21	0	0	0	0	0	1	early	0	1
2022-IC-12-22	2022	IC	78	13	91	104	112	1	Depredated	90	25	0	0	0	0	0	0	early	0	1
2022-IC-28-24	2022	IC	84	7	91	128	129	0	Successful	97	18	0	0	0	9	0	0	early	0	1
2022-IC-32-25	2022	IC	90	1	91	146	146	0	Successful	119	13	0	0	0	10	0	0	late	0	1
2022-IC-31-26	2022	IC	84	7	91	98	105	1	Depredated	0	9	0	0	0	0	0	1	early	0	1
2022-IC-36-27	2022	IC	84	8	92	128	129	0	Successful	90	25	0	0	0	12	0	0	early	0	1
2022-IC-46-28	2022	IC	89	3	92	129	129	0	Successful	99	10	0	0	0	7	0	0	early	0	1
2022-LR-19-10	2022	LR	93	2	95	110	115	1	Depredated	0	13	0	0	0	0	0	1	late	0	1
2022-LR-3-8	2022	LR	80	15	95	120	120	0	Successful	88	17	0	0	0	10	0	0	early	0	1
2022-LR-14-9	2022	LR	86	9	95	132	132	0	Successful	100	16	0	0	0	16	0	0	early	0	1
2022-TW-15A-15	2022	TW	91	4	95	138	138	0	Successful	106	14	0	0	0	13	0	0	late	0	1
2022-TW-17B-16	2022	TW	88	7	95	131	131	0	Successful	99	15	0	0	0	14	0	0	early	0	1
2022-TW-20B-14	2022	TW	90	5	95	138	138	0	Successful	107	12	0	0	0	10	0	0	late	0	1
2022-SF-19-20	2022	FA	85	11	96	96	112	1	Abandoned	0	13	0	0	0	0	0	1	early	0	1
2022-SF-10-22	2022	FA	79	17	96	119	119	0	Successful	90	16	0	0	0	15	0	0	early	0	1
2022-SF-18-21	2022	FA	81	15	96	123	123	0	Successful	92	23	0	0	0	15	0	0	early	0	1
2022-TL-6-38	2022	TL	92	4	96	134	134	0	Successful	102	17	0	0	0	16	0	0	late	0	1
2022-TL-19-40	2022	TL	89	7	96	130	130	0	Successful	96	23	2	0	2	12	0	0	mixedHOME	0	1
2022-TL-1-36	2022	TL	94	2	96	132	132	0	Successful	102	17	0	1	0	9	0	0	mixedBBWD	0	1
2022-BH-10-39	2022	BH	96	1	97	118	126	1	Abandoned	0	20	0	0	0	0	0	1	late	0	1
2022-BH-42-46	2022	BH	96	1	97	97	106	1	Abandoned	0	1	0	0	0	0	0	1	late	0	1
2022-BH-4-38	2022	BH	91	6	97	135	135	0	Successful	104	14	4	0	3	6	0	0	mixedHOME	0	1
2022-BH-11-40	2022	BH	89	8	97	132	132	0	Successful	102	20	0	0	0	18	0	0	early	0	1
2022-BH-40-45	2022	BH	90	7	97	131	133	0	Successful	102	16	0	0	0	14	0	0	late	0	1
2022-IC-62-32	2022	IC	93	5	98	98	105	1	Abandoned	0	5	0	0	0	0	0	1	late	0	1
2022-SP-9A-42	2022	SH	87	11	98	98	104	1	Depredated	0	16	0	0	0	0	0	1	early	0	1
2022-IC-27-29	2022	IC	97	1	98	133	138	1	Depredated	0	17	0	9	0	0	0	1	mixedBBWD	0	1
2022-IC-35-30	2022	IC	95	3	98	132	132	0	Successful	103	13	0	0	0	8	0	0	late	0	1
2022-IC-40-31	2022	IC	93	5	98	133	133	0	Successful	103	11	0	0	0	7	0	0	late	0	1
2022-SP-2-33	2022	SH	93	5	98	133	133	0	Successful	106	29	0	0	0	8	0	0	late	0	1
2022-SP-4-35	2022	SH	87	11	98	133	133	0	Successful	104	25	0	0	0	13	0	0	early	0	1
2022-SP-9-38	2022	SH	83	15	98	123	123	0	Successful	94	19	0	0	0	14	0	0	early	0	1
2022-SP-2A-32	2022	SH	91	7	98	133	133	0	Successful	96	21	0	0	0	10	0	0	late	0	1
2022-SP-3A-34	2022	SH	87	11	98	130	130	0	Successful	100	15	0	0	0	9	0	0	early	0	1
2022-DC-14-29	2022	SH	94	4	98	140	140	0	Successful	104	20	0	1	0	10	0	0	mixedBBWD	0	1
2022-DC-11-30	2022	SH	97	1	98	108	117	1	Depredated	0	10	0	0	0	0	0	1	late	0	1
2022-DC-7A-32	2022	SH	97	1	98	98	104	1	Depredated	0	1	0	0	0	0	0	1	late	0	1
2022-DC-8A-31	2022	SH	91	7	98	108	117	1	Depredated	0	9	0	0	0	0	0	1	late	0	1
2022-SP-5-36	2022	SH	93	5	98	108	117	1	Depredated	0	11	0	0	0	0	0	1	late	0	1
2022-SP-6-41	2022	SH	89	9	98	98	104	1	Depredated	0	9	0	0	0	0	0	1	early	0	1
2022-SP-8-37	2022	SH	87	11	98	125	133	1	Depredated	109	13	0	0	0	0	0	0	early	0	1
2022-SP-10-39	2022	SH	96	2	98	104	108	1	Depredated	0	5	0	0	0	0	0	1	late	0	1
2022-SP-10A-40	2022	SH	93	5	98	98	104	1	Depredated	0	5	0	0	0	0	0	1	late	0	1
2022-BP-3-6	2022	SH	83	17	100	121	121	0	Successful	94	23	0	0	0	21	0	0	early	0	1
2022-LR-13-12	2022	LR	98	4	102	141	141	0	Successful	110	10	0	1	0	8	0	0	mixedBBWD	0	1
2022-LR-12-11	2022	LR	100	2	102	115	123	1	Depredated	0	10	0	0	0	0	0	1	late	0	1
2022-NF-10A-15	2022	FA	97	6	103	103	112	1	Abandoned	0	6	0	0	0	0	0	1	late	0	1
2022-NF-4-12	2022	FA	101	2	103	142	142	0	Successful	115	17	0	0	0	13	0	0	late	0	1
2022-NF-6-13	2022	FA	94	9	103	138	138	0	Successful	108	13	0	0	0	7	0	0	late	0	1
2022-NF-6A-14	2022	FA	84	19	103	125	125	0	Successful	95	22	0	0	0	12	0	0	early	0	1
2022-SP-1-43	2022	SH	100	4	104	108	117	1	Depredated	0	11	0	1	0	0	0	1	mixedBBWD	0	1
2022-SP-4A-44	2022	SH	100	4	104	140	140	0	Successful	111	16	0	2	0	5	0	0	mixedBBWD	0	1
2022-DC-9-33	2022	SH	98	6	104	108	117	1	Depredated	0	9	0	0	0	0	0	1	late	0	1
2022-SP-11-45	2022	SH	98	6	104	104	117	1	Depredated	0	6	0	0	0	0	0	1	late	0	1
2022-SP-12A-46	2022	SH	98	6	104	108	117	1	Depredated	0	11	0	1	0	0	0	1	mixedBBWD	0	1
2022-IC-45-35	2022	IC	104	1	105	105	111	1	Abandoned	0	1	0	0	0	0	0	1	late	0	1
2022-IC-11-33	2022	IC	103	2	105	125	133	1	Depredated	0	16	0	15	0	0	0	1	mixedBBWD	0	1
2022-IC-38-34	2022	IC	104	1	105	146	146	0	Successful	115	14	0	0	0	10	0	0	late	0	1
2022-BH-45-48	2022	BH	95	11	106	106	111	1	Abandoned	0	8	3	0	0	0	0	1	mixedHOME	0	1
2022-SP-12-50	2022	SH	107	1	108	157	157	0	Successful	122	10	0	0	0	1	0	0	late	0	1
2022-HQ-2-1	2022	SH	97	11	108	129	129	0	Successful	97	12	0	1	0	8	0	0	mixedBBWD	0	1
2022-DC-1-34	2022	SH	107	1	108	108	117	1	Depredated	0	1	0	0	0	0	0	1	late	0	1
2022-DC-8-35	2022	SH	99	9	108	117	125	1	Depredated	107	12	0	0	0	0	0	0	late	0	1
2022-SP-3-47	2022	SH	106	2	108	117	125	1	Depredated	0	11	0	0	0	0	0	1	late	0	1
2022-SP-10A-49	2022	SH	105	3	108	108	125	1	Depredated	0	3	0	0	0	0	0	1	late	0	1
2022-SP-6A-48	2022	SH	104	4	108	108	117	1	Depredated	0	2	0	0	0	0	0	1	late	0	1
2022-DC-10-36	2022	SH	102	6	108	108	117	1	Depredated	0	7	0	4	0	0	0	1	mixedBBWD	0	1
2022-TW-17A-17	2022	TW	108	1	109	152	152	0	Successful	122	12	0	0	0	11	0	0	late	0	1
2022-TL-32-50	2022	TL	109	1	110	110	116	1	Abandoned	0	1	0	0	0	0	0	1	late	0	1
2022-TL-3-42	2022	TL	108	2	110	148	148	0	Successful	118	17	0	0	0	11	0	0	late	0	1
2022-TL-4-43	2022	TL	106	4	110	146	146	0	Successful	116	16	0	0	0	13	0	0	late	0	1
2022-TL-8-44	2022	TL	102	8	110	143	143	0	Successful	114	19	0	0	0	16	0	0	late	0	1
2022-BH-42-50	2022	BH	106	4	110	118	126	1	Depredated	0	10	0	0	0	0	0	1	late	0	1
2022-TL-28-49	2022	TL	108	2	110	137	144	1	Depredated	118	14	0	10	0	0	0	0	mixedBBWD	0	1
2022-BH-1-51	2022	BH	109	2	111	154	154	0	Successful	123	18	0	0	0	17	0	0	late	0	1
2022-IC-42-36	2022	IC	109	2	111	149	149	0	Successful	119	23	0	1	0	18	0	0	mixedBBWD	0	1
2022-BH-29-49	2022	BH	106	5	111	118	126	1	Depredated	0	10	0	0	0	0	0	1	late	0	1
2022-NF-4A-16	2022	FA	108	4	112	136	146	1	Abandoned	128	15	0	0	0	0	0	0	late	0	1
2022-IC-14-37	2022	IC	104	8	112	120	125	1	Depredated	0	14	0	0	0	0	0	1	late	0	1
2022-IC-18-38	2022	IC	109	3	112	155	155	0	Successful	125	17	0	0	0	13	0	0	late	0	1
2022-IC-53-39	2022	IC	111	1	112	151	151	0	Successful	123	11	0	0	0	8	0	0	late	0	1
2022-SF-2A-23	2022	FA	109	4	113	155	155	0	Successful	127	17	0	0	0	14	0	0	late	0	1
2022-LR-10-13	2022	LR	110	5	115	152	152	0	Successful	123	12	0	0	0	6	0	0	late	0	1
2022-TL-10-51	2022	TL	114	2	116	137	144	1	Depredated	0	20	1	3	0	0	0	1	mixedBBWD	0	1
2022-TL-18-52	2022	TL	112	4	116	124	130	1	Depredated	0	16	0	6	0	0	0	1	mixedBBWD	0	1
2022-TL-27-53	2022	TL	116	3	116	153	153	0	Successful	122	17	0	0	0	6	0	0	late	0	1
2022-TW-20A-18	2022	TW	116	1	117	122	130	1	Abandoned	0	2	0	0	0	0	0	1	late	0	1
2022-TW-19B-19	2022	TW	111	6	117	155	155	0	Successful	124	11	0	0	0	11	0	0	late	0	1
2022-SP-6-52	2022	SH	113	4	117	117	125	1	Depredated	0	4	0	0	0	0	0	1	late	0	1
2022-SP-11-54	2022	SH	115	2	117	117	125	1	Depredated	0	2	0	0	0	0	0	1	late	0	1
2022-SP-5A-51	2022	SH	114	3	117	117	125	1	Depredated	0	2	0	0	0	0	0	1	late	0	1
2022-SP-7A-53	2022	SH	110	7	117	117	125	1	Depredated	0	7	0	0	0	0	0	1	late	0	1
2022-DC-4A-34	2022	SH	111	6	117	117	125	1	Depredated	0	5	0	2	0	0	0	1	mixedBBWD	0	1
2022-BH-15-53	2022	BH	112	6	118	126	133	1	Abandoned	0	9	0	0	0	0	0	1	late	0	1
2022-BH-16-54	2022	BH	115	3	118	126	133	1	Abandoned	0	8	0	0	0	0	0	1	late	0	1
2022-BH-38-55	2022	BH	117	1	118	118	126	1	Abandoned	0	1	0	0	0	0	0	1	late	0	1
2022-BH-37-56	2022	BH	116	2	118	154	154	0	Successful	127	9	0	0	0	9	0	0	late	0	1
2022-BH-25-52	2022	BH	113	5	118	118	126	1	Depredated	0	5	0	0	0	0	0	1	late	0	1
2022-IC-39-42	2022	IC	118	1	119	158	158	0	Successful	132	10	0	0	0	10	0	0	late	0	1
2022-IC-30-44	2022	IC	119	1	120	138	146	1	Depredated	0	24	0	18	0	0	0	1	mixedBBWD	0	1
2022-IC-10-45	2022	IC	119	1	120	163	163	0	Successful	134	16	0	0	0	13	0	0	late	0	1
2022-IC-26-43	2022	IC	115	5	120	155	155	0	Successful	127	11	0	0	0	7	0	0	late	0	1
2022-TW-1B-20	2022	TW	119	3	122	130	137	1	Abandoned	175	5	0	0	0	0	0	0	late	0	1
2022-TL-12-55	2022	TL	118	6	124	160	160	0	Successful	130	20	0	0	0	14	0	0	late	0	1
2022-TL-22-58	2022	TL	120	4	124	162	162	0	Successful	131	14	0	2	0	3	0	0	mixedBBWD	0	1
2022-TL-13-56	2022	TL	120	3	124	166	166	0	Successful	137	43	0	32	0	0	22	0	mixedBBWD	0	1
2022-DC-15-36	2022	SH	108	17	125	150	150	0	Successful	120	14	0	0	0	10	0	0	late	0	1
2022-DC-13A-43	2022	SH	117	8	125	150	150	0	Successful	125	8	0	0	0	8	0	0	late	0	1
2022-DC-5A-38	2022	SH	124	1	125	158	158	0	Successful	130	15	0	6	0	3	3	0	mixedBBWD	0	1
2022-DC-11A-41	2022	SH	124	1	125	133	140	1	Depredated	0	3	0	0	0	0	0	1	late	0	1
2022-DC-12A-42	2022	SH	124	1	125	133	140	1	Depredated	0	3	0	0	0	0	0	1	late	0	1
2022-DC-3A-37	2022	SH	124	1	125	133	150	1	Depredated	0	7	0	0	0	0	0	1	late	0	1
2022-DC-6A-39	2022	SH	123	2	125	125	133	1	Depredated	0	2	0	0	0	0	0	1	late	0	1
2022-SP-5-55	2022	SH	123	2	125	125	133	1	Depredated	0	2	0	0	0	0	0	1	late	0	1
2022-BH-39-57	2022	BH	123	3	126	139	147	1	Abandoned	133	9	0	0	0	0	0	0	late	0	1
2022-BH-44-58	2022	BH	125	1	126	126	133	1	Abandoned	0	1	0	0	0	0	0	1	late	0	1
2022-TW-21A-22	2022	TW	129	1	130	130	137	1	Abandoned	0	1	0	0	0	0	0	1	late	0	1
2022-TL-25-63	2022	TL	123	7	130	130	137	1	Depredated	0	7	0	0	0	0	0	1	late	0	1
2022-TL-32-65	2022	TL	127	3	130	144	152	1	Depredated	0	9	0	0	0	0	0	1	late	0	1
2022-NF-3-19	2022	FA	115	15	130	153	153	0	Successful	126	11	0	0	0	9	0	0	late	0	1
2022-NF-2A-17	2022	FA	115	15	130	153	153	0	Successful	126	12	0	0	0	11	0	0	late	0	1
2022-TL-20-60	2022	TL	128	2	130	167	167	0	Successful	138	12	0	0	0	12	0	0	late	0	1
2022-TW-22A-21	2022	TW	126	4	130	166	166	0	Successful	138	10	0	0	0	10	0	0	late	0	1
2022-TL-23-64	2022	TL	127	3	130	168	168	0	Successful	140	20	0	3	0	5	3	0	mixedBBWD	0	1
2022-TL-9-60	2022	TL	126	4	130	167	167	0	Successful	137	16	0	7	0	2	3	0	mixedBBWD	0	1
2022-SF-9-27	2022	FA	100	31	131	140	140	0	Successful	113	15	0	0	0	7	0	0	late	0	1
2022-SF-1A-30	2022	FA	116	15	131	157	157	0	Successful	127	11	0	0	0	11	0	0	late	0	1
2022-DC-6-45	2022	SH	131	2	133	164	166	0	Successful	138	12	0	1	0	2	0	0	mixedBBWD	0	1
2022-DC-13-46	2022	SH	130	3	133	133	140	1	Depredated	0	2	0	0	0	0	0	1	late	0	1
2022-DC-6A-48	2022	SH	131	2	133	150	157	1	Depredated	0	6	0	0	0	0	0	1	late	0	1
2022-SP-9-56	2022	SH	128	5	133	133	140	1	Depredated	0	5	0	0	0	0	0	1	late	0	1
2022-LR-11-15	2022	LR	132	4	136	172	172	0	Successful	137	10	0	0	0	9	0	0	late	0	1
2022-IC-25-56	2022	IC	133	5	138	172	173	0	Successful	148	18	0	0	0	17	0	0	late	0	1
2022-IC-47-60	2022	IC	133	5	138	174	174	0	Successful	141	11	0	0	0	10	0	0	late	0	1
2022-IC-14-55	2022	IC	137	1	138	175	175	0	Successful	150	10	0	1	0	5	1	0	mixedBBWD	0	1
2022-SP-3-60	2022	SH	136	4	140	150	157	1	Depredated	0	8	0	0	0	0	0	1	late	0	1
2022-SP-1A-58	2022	SH	137	3	140	150	150	1	Depredated	0	3	0	0	0	0	0	1	late	0	1
2022-SP-8A-59	2022	SH	138	2	140	150	150	1	Depredated	0	2	0	0	0	0	0	1	late	0	1
2022-SP-1-57	2022	SH	130	10	140	150	150	1	Depredated	0	12	0	2	0	0	0	1	mixedBBWD	0	1
2022-LR-5-18	2022	LR	141	2	143	143	151	1	Abandoned	0	2	0	0	0	0	0	1	late	0	1
2022-TW-18B-25	2022	TW	138	7	145	176	176	0	Successful	145	9	0	0	0	4	0	0	late	0	1
2022-TW-21A-24	2022	TW	143	2	145	183	183	0	Successful	152	11	0	0	0	8	0	0	late	0	1
2022-IC-28-65	2022	IC	142	4	146	180	180	0	Successful	151	9	0	0	0	6	0	0	late	0	1
2022-IC-46-67	2022	IC	138	8	146	175	175	0	Successful	146	9	0	0	0	7	0	0	late	0	1
2022-IC-45-68	2022	IC	143	3	146	174	175	1	Depredated	152	11	0	2	0	0	0	0	mixedBBWD	0	1
2022-BH-10-60	2022	BH	145	2	147	147	154	1	Abandoned	0	2	0	0	0	0	0	1	late	0	1
2022-TW-17B-27	2022	TW	150	1	151	164	171	1	Abandoned	157	10	0	0	0	0	0	0	late	0	1
2022-LR-12-19	2022	LR	147	4	151	186	186	0	Successful	157	9	0	0	0	1	0	0	late	0	1
2022-TL-10-70	2022	TL	151	1	152	189	189	0	Successful	161	17	0	9	0	4	8	0	mixedBBWD	0	1
2022-SF-10-33	2022	FA	144	9	153	158	168	1	Abandoned	153	14	0	5	0	0	0	0	mixedBBWD	0	1
2022-IC-37-71	2022	IC	149	4	153	160	167	1	Depredated	0	7	0	2	0	0	0	1	mixedBBWD	0	1
2022-SF-10A-34	2022	FA	124	29	153	163	163	0	Successful	135	11	0	0	0	11	0	0	late	0	1
2022-IC-29-72	2022	IC	146	7	153	178	178	0	Successful	154	11	0	1	0	7	1	0	mixedBBWD	0	1
2022-IC-9-74	2022	IC	151	2	153	188	188	0	Successful	158	11	0	4	0	4	2	0	mixedBBWD	0	1
2022-TL-19-76	2022	TL	152	7	159	188	189	0	Successful	159	9	0	0	0	9	0	0	late	0	1
2022-TL-14-74	2022	TL	155	4	159	193	193	0	Successful	162	16	0	13	0	7	0	0	mixedBBWD	0	1
2022-TL-32-79	2022	TL	158	1	159	159	166	1	Depredated	0	1	0	0	0	0	0	1	late	0	1
2022-TL-25-78	2022	TL	157	2	159	166	173	1	Depredated	0	10	0	1	0	0	0	1	mixedBBWD	0	1
2023-BH-4-7	2023	BH	29	9	38	78	78	0	Successful	0	16	3	0	3	10	0	1	mixedHOME	0	1
2023-BH-43-3	2023	BH	37	1	38	87	91	1	Depredated	0	17	6	0	0	0	0	1	mixedHOME	0	1
2023-TH-15A-1	2023	TH	35	5	40	81	81	0	Successful	0	16	0	0	0	11	0	1	early	0	1
2023-TH-21A-2	2023	TH	33	7	40	76	76	0	Successful	0	13	0	0	0	12	0	1	early	0	1
2023-TL-9-4	2023	TL	29	11	40	78	78	0	Successful	0	27	5	0	4	13	0	1	mixedHOME	0	1
2023-IC-13-1	2023	IC	43	1	44	116	73	1	Abandoned	0	14	0	8	0	0	0	1	mixedBBWD	0	1
2023-IC-47-9	2023	IC	43	1	44	123	129	1	Abandoned	0	12	0	3	0	0	0	1	mixedBBWD	0	1
2023-IC-31-5	2023	IC	33	11	44	68	73	1	Depredated	0	15	0	0	0	0	0	1	early	0	1
2023-IC-60-12	2023	IC	36	8	44	54	60	1	Depredated	0	12	0	0	0	0	0	1	early	0	1
2023-GT-3-1	2023	SH	39	5	44	81	81	0	Successful	50	11	0	0	0	11	0	0	early	0	1
2023-NF-2-2	2023	FA	37	7	44	87	87	0	Successful	58	18	0	0	0	16	0	0	early	0	1
2023-NF-5-4	2023	FA	33	11	44	62	62	0	Successful	34	15	0	0	0	10	0	0	early	0	1
2023-NF-6-5	2023	FA	35	9	44	79	79	0	Successful	51	18	0	0	0	9	0	0	early	0	1
2023-NF-8-6	2023	FA	40	4	44	84	84	0	Successful	55	15	0	0	0	9	0	0	early	0	1
2023-IC-55-14	2023	IC	41	3	44	89	89	0	Successful	0	20	1	0	0	7	0	1	mixedHOME	0	1
2023-IC-14-2	2023	IC	33	11	44	81	81	0	Successful	0	30	0	0	0	16	0	1	early	0	1
2023-IC-26-3	2023	IC	33	11	44	60	60	0	Successful	0	13	1	0	1	11	0	1	mixedHOME	0	1
2023-IC-29-4	2023	IC	37	7	44	80	80	0	Successful	0	12	0	0	0	10	0	1	early	0	1
2023-IC-36-6	2023	IC	41	3	44	84	84	0	Successful	0	20	0	0	0	15	0	1	early	0	1
2023-IC-40-7	2023	IC	36	8	44	81	81	0	Successful	0	13	0	0	0	11	0	1	early	0	1
2023-IC-46-8	2023	IC	38	6	44	81	81	0	Successful	0	17	0	0	0	10	0	1	early	0	1
2023-IC-56-15	2023	IC	33	11	44	66	66	0	Successful	0	13	1	0	1	11	0	1	mixedHOME	0	1
2023-NF-3-3	2023	FA	42	2	44	44	51	1	Depredated	0	2	0	0	0	0	0	1	early	0	1
2023-SF-2-1	2023	FA	43	2	45	45	51	1	Abandoned	0	2	0	0	0	0	0	1	early	0	1
2023-SF-2A-2	2023	FA	41	4	45	85	85	0	Successful	53	13	0	0	0	13	0	0	early	0	1
2023-SF-8-3	2023	FA	37	8	45	80	80	0	Successful	51	20	0	0	0	13	0	0	early	0	1
2023-TH-17A-4	2023	TH	34	11	45	70	70	0	Successful	0	15	0	0	0	6	0	1	early	0	1
2023-TH-17B-5	2023	TH	28	17	45	66	66	0	Successful	0	17	0	0	0	13	0	1	early	0	1
2023-TH-16B-6	2023	TH	26	19	45	72	72	0	Successful	0	16	0	0	0	13	0	1	early	0	1
2023-TH-22A-7	2023	TH	34	11	45	80	80	0	Successful	0	15	0	0	0	15	0	1	early	0	1
2023-TH-1A-8	2023	TH	36	9	45	81	81	0	Successful	0	18	0	0	0	11	0	1	early	0	1
2023-BH-35-9	2023	BH	45	1	46	51	58	1	Abandoned	0	4	1	0	0	0	0	1	mixedHOME	0	1
2023-TL-19-6	2023	TL	42	6	48	52	59	1	Abandoned	0	13	6	0	0	0	0	1	mixedHOME	0	1
2023-TL-27-21	2023	TL	40	8	48	52	59	1	Abandoned	0	20	0	0	0	0	0	1	early	0	1
2023-TL-10-3	2023	TL	47	1	48	59	66	1	Depredated	0	14	0	0	0	0	0	1	early	0	1
2023-TL-1-13	2023	TL	44	4	48	88	89	1	Depredated	0	19	4	0	4	13	0	1	mixedHOME	0	1
2023-BP-2-1	2023	SH	33	15	48	78	78	0	Successful	44	12	0	0	0	11	0	0	early	0	1
2023-BP-5-2	2023	SH	39	9	48	82	82	0	Successful	50	13	0	0	0	13	0	0	early	0	1
2023-TL-21-17	2023	TL	47	1	48	99	99	0	Successful	0	16	11	0	5	0	0	1	mixedHOME	0	1
2023-TL-2-14	2023	TL	42	6	48	87	87	0	Successful	0	23	0	0	0	18	0	1	early	0	1
2023-TL-4-15	2023	TL	45	3	48	88	88	0	Successful	0	21	0	1	0	15	0	1	mixedBBWD	0	1
2023-TL-20-18	2023	TL	40	8	48	86	86	0	Successful	0	26	7	0	5	12	0	1	mixedHOME	0	1
2023-TL-22-31	2023	TL	45	3	48	86	92	1	Depredated	0	17	2	0	0	0	0	1	mixedHOME	0	1
2023-TH-18B-9	2023	TH	49	2	51	91	99	1	Abandoned	0	12	0	0	0	0	0	1	early	0	1
2023-TH-1B-11	2023	TH	47	4	51	99	109	1	Abandoned	0	17	0	0	0	0	0	1	early	0	1
2023-SF-1A-6	2023	FA	46	5	51	87	87	0	Successful	59	10	0	0	0	9	0	0	early	0	1
2023-SF-8A-7	2023	FA	47	4	51	90	90	0	Successful	60	14	0	0	0	6	0	0	early	0	1
2023-SF-9-8	2023	FA	40	11	51	83	83	0	Successful	51	17	0	0	0	15	0	0	early	0	1
2023-SF-15-9	2023	FA	48	3	51	91	91	0	Successful	61	15	0	0	0	12	0	0	early	0	1
2023-SF-4-10	2023	FA	48	3	51	89	89	0	Successful	61	14	0	0	0	14	0	0	early	0	1
2023-SF-11A-11	2023	FA	45	6	51	89	89	0	Successful	61	14	0	0	0	14	0	0	early	0	1
2023-SF -18-13	2023	FA	43	8	51	95	95	0	Successful	65	14	0	0	0	9	0	0	early	0	1
2023-BH-11-15	2023	BH	50	1	51	90	90	0	Successful	0	13	0	0	0	13	0	1	early	0	1
2023-BH-3-17	2023	BH	50	1	51	91	91	0	Successful	0	15	4	0	4	10	0	1	mixedHOME	0	1
2023-TH-16A-10	2023	TH	46	5	51	94	94	0	Successful	0	16	0	0	0	10	0	1	early	0	1
2023-SF-20-12	2023	FA	40	11	51	59	65	1	Depredated	55	12	0	0	0	0	0	0	early	0	1
2023-BH-41-12	2023	BH	50	1	51	51	58	1	Depredated	0	1	0	0	0	0	0	1	early	0	1
2023-LR-12-3	2023	LR	46	6	52	59	65	1	Abandoned	0	6	0	0	0	0	0	1	early	0	1
2023-LR-24-1	2023	LR	46	6	52	90	90	0	Successful	0	14	0	0	0	14	0	1	early	0	1
2023-LR-14-4	2023	LR	41	11	52	84	84	0	Successful	0	17	0	0	0	17	0	1	early	0	1
2023-LR-9-5	2023	LR	41	11	52	79	79	0	Successful	0	13	0	0	0	13	0	1	early	0	1
2023-LR-11-2	2023	LR	45	7	52	100	100	0	Successful	0	14	2	0	0	6	0	1	mixedHOME	0	1
2023-TL-16-23	2023	TL	49	3	52	92	92	0	Successful	0	20	6	0	6	7	0	1	mixedHOME	0	1
2023-IC-59-17	2023	IC	53	1	54	88	103	1	Abandoned	0	17	0	0	0	0	0	1	early	0	1
2023-IC-25-21	2023	IC	53	1	54	93	100	1	Abandoned	0	21	0	0	0	0	0	1	early	0	1
2023-IC-35-20	2023	IC	49	5	54	54	60	1	Abandoned	0	5	0	0	0	0	0	1	early	0	1
2023-IC-42-18	2023	IC	49	5	54	89	89	0	Successful	0	14	0	0	0	10	0	1	early	0	1
2023-IC-38-19	2023	IC	50	4	54	95	95	0	Successful	0	15	0	0	0	5	0	1	early	0	1
2023-IC-9-24	2023	IC	44	10	54	89	89	0	Successful	0	19	2	2	1	8	0	1	mixedBBWD	0	1
2023-IC-27-22	2023	IC	53	1	54	104	104	0	Successful	0	25	0	1	0	18	0	1	mixedBBWD	0	1
2023-IC-28-23	2023	IC	43	11	54	85	85	0	Successful	0	16	0	0	0	9	0	1	early	0	1
2023-SP-2A-3	2023	SH	44	11	55	59	66	1	Abandoned	0	18	0	0	0	0	0	1	early	0	1
2023-SP-12A-15	2023	SH	36	19	55	55	60	1	Abandoned	47	14	0	0	0	0	0	0	early	0	1
2023-SP-10A-12	2023	SH	40	15	55	66	73	1	Depredated	51	19	0	0	0	0	0	0	early	0	1
2023-SP-1-19	2023	SH	52	3	55	59	66	1	Depredated	0	3	0	0	0	0	0	1	early	0	1
2023-SP -3A-4	2023	SH	54	1	55	73	90	1	Depredated	67	27	0	0	0	0	0	0	early	0	1
2023-SP-1A-1	2023	SH	44	11	55	80	80	0	Successful	56	24	0	0	0	17	0	0	early	0	1
2023-SP-2-2	2023	SH	50	5	55	104	104	0	Successful	109	20	0	0	0	8	0	0	early	0	1
2023-SP-8A-11	2023	SH	28	27	55	74	74	0	Successful	39	18	0	0	0	11	0	0	early	0	1
2023-SP-11A-13	2023	SH	52	3	55	93	93	0	Successful	65	20	0	0	0	8	0	0	early	0	1
2023-SP-12-14	2023	SH	36	19	55	74	74	0	Successful	47	15	0	0	0	13	0	0	early	0	1
2023-SP -4A-5	2023	SH	44	11	55	90	90	0	Successful	59	24	0	0	0	9	0	0	early	0	1
2023-SP -5A-6	2023	SH	48	7	55	90	90	0	Successful	62	28	0	0	0	16	0	0	early	0	1
2023-SP -6-7	2023	SH	40	15	55	78	78	0	Successful	51	25	0	0	0	12	0	0	early	0	1
2023-SP -6A-8	2023	SH	36	19	55	78	78	0	Successful	53	27	0	0	0	19	0	0	early	0	1
2023-SP-8-10	2023	SH	54	1	55	60	66	1	Depredated	0	5	0	0	0	0	0	1	early	0	1
2023-TH-19B-12	2023	TH	51	6	57	91	99	1	Abandoned	0	15	0	0	0	0	0	1	early	0	1
2023-DC-3-2	2023	SH	46	11	57	88	88	0	Successful	62	21	0	0	0	16	0	0	early	0	1
2023-DC-4-3	2023	SH	42	15	57	82	82	0	Successful	53	17	0	0	0	9	0	0	early	0	1
2023-DC-5-4	2023	SH	43	14	57	82	82	0	Successful	55	18	0	0	0	14	0	0	early	0	1
2023-DC-5A-5	2023	SH	42	15	57	80	80	0	Successful	53	21	0	0	0	15	0	0	early	0	1
2023-DC-7A-7	2023	SH	46	11	57	83	83	0	Successful	59	17	0	0	0	15	0	0	early	0	1
2023-DC-12-8	2023	SH	52	5	57	92	92	0	Successful	65	12	0	0	0	10	0	0	early	0	1
2023-DC-13-9	2023	SH	42	15	57	81	81	0	Successful	53	14	0	0	0	13	0	0	early	0	1
2023-DC-13A-10	2023	SH	46	11	57	85	85	0	Successful	60	19	0	0	0	15	0	0	early	0	1
2023-DC-15-11	2023	SH	31	26	57	72	72	0	Successful	42	26	0	0	0	17	0	0	early	0	1
2023-DC-15A-12	2023	SH	54	3	57	96	96	0	Successful	65	16	0	0	0	5	0	0	early	0	1
2023-DC-14-13	2023	SH	38	19	57	80	80	0	Successful	49	16	0	0	0	13	0	0	early	0	1
2023-DC-14A-14	2023	SH	46	11	57	88	88	0	Successful	62	13	0	0	0	10	0	0	early	0	1
2023-DC-7-6	2023	SH	53	4	57	73	93	1	Depredated	65	13	0	0	0	0	0	0	early	0	1
2023-NF-5A-7	2023	FA	58	1	59	59	61	1	Abandoned	0	1	0	0	0	0	0	1	early	0	1
2023-NF-9-8	2023	FA	57	2	59	103	103	0	Successful	72	12	0	0	0	9	0	0	early	0	1
2023-SF-19-14	2023	FA	56	3	59	106	106	0	Successful	73	16	0	0	0	12	0	0	early	0	1
2023-SF-6-16	2023	FA	57	2	59	99	99	0	Successful	71	16	0	0	0	12	0	0	early	0	1
2023-LR-4-7	2023	LR	58	1	59	105	105	0	Successful	0	13	1	0	1	10	0	1	mixedHOME	0	1
2023-TL-7-25	2023	TL	53	6	59	109	109	0	Successful	0	15	10	0	9	3	0	1	mixedHOME	0	1
2023-TL-28-26	2023	TL	54	5	59	76	82	1	Depredated	0	21	0	0	0	0	0	1	early	0	1
2023-TL-23-27	2023	TL	55	4	59	66	76	1	Depredated	0	14	0	0	0	0	0	1	early	0	1
2023-TL-32-28	2023	TL	53	6	59	66	76	1	Depredated	0	16	2	0	0	0	0	1	mixedHOME	0	1
2023-SP-3-16	2023	SH	59	1	60	101	101	0	Successful	69	22	0	0	0	19	0	0	early	0	1
2023-SP-4-17	2023	SH	57	3	60	95	95	0	Successful	67	16	0	0	0	12	0	0	early	0	1
2023-IC-12-27	2023	IC	59	1	60	134	134	0	Successful	0	12	0	0	0	5	0	1	early	0	1
2023-IC-41-25	2023	IC	55	5	60	101	101	0	Successful	0	15	0	0	0	9	0	1	early	0	1
2023-IC-17-28	2023	IC	58	2	60	108	108	0	Successful	0	28	0	0	0	17	0	1	early	0	1
2023-SP-5-18	2023	SH	58	2	60	90	102	1	Depredated	0	16	0	0	0	0	0	1	early	0	1
2023-IC-37-26	2023	IC	59	1	60	93	100	1	Depredated	0	12	0	0	0	0	0	1	early	0	1
2023-BH-5-21	2023	BH	62	1	63	98	127	1	Abandoned	0	8	0	0	0	0	0	1	early	0	1
2023-TH-20A-13	2023	TH	57	6	63	104	104	0	Successful	0	25	0	0	0	25	0	1	early	0	1
2023-BH-42-19	2023	BH	61	2	63	63	70	1	Depredated	0	2	0	0	0	0	0	1	early	0	1
2023-BH-17-20	2023	BH	57	6	63	63	70	1	Depredated	0	6	0	0	0	0	0	1	early	0	1
2023-LR-13-9	2023	LR	61	4	65	74	84	1	Abandoned	0	12	0	0	0	0	0	1	early	0	1
2023-NF-7A-9	2023	FA	54	11	65	97	97	0	Successful	67	14	0	0	0	11	0	0	early	0	1
2023-NF-9A-10	2023	FA	64	1	65	113	113	0	Successful	80	13	0	0	0	5	0	0	early	0	1
2023-NF-10-11	2023	FA	57	8	65	98	98	0	Successful	65	9	0	0	0	8	0	0	early	0	1
2023-SF-11-17	2023	FA	62	3	65	106	106	0	Successful	72	12	0	0	0	8	0	0	early	0	1
2023-TL-17-29	2023	TL	58	8	66	106	114	1	Depredated	0	21	6	0	0	0	0	1	mixedHOME	0	1
2023-DC-1-15	2023	SH	55	11	66	101	101	0	Successful	68	26	0	0	0	14	0	0	early	0	1
2023-DC-12A-21	2023	SH	60	6	66	101	101	0	Successful	74	13	0	0	0	11	0	0	early	0	1
2023-DC-1A-16	2023	SH	65	1	66	66	66	1	Depredated	0	1	0	0	0	0	0	1	early	0	1
2023-DC-3A-17	2023	SH	59	7	66	73	93	1	Depredated	0	22	0	0	0	0	0	1	early	0	1
2023-DC-6-18	2023	SH	59	7	66	73	93	1	Depredated	69	10	0	0	0	0	0	0	early	0	1
2023-DC-6A-19	2023	SH	59	7	66	73	93	1	Depredated	0	7	0	0	0	0	0	1	early	0	1
2023-DC-11A-20	2023	SH	55	11	66	73	95	1	Depredated	0	12	0	0	0	0	0	1	early	0	1
2023-IC-11-29	2023	IC	62	6	68	103	103	0	Successful	0	13	0	0	0	8	0	1	early	0	1
2023-TH-18A-15	2023	TH	63	7	70	114	126	1	Abandoned	0	18	0	0	0	0	0	1	early	0	1
2023-BH-7-25	2023	BH	63	7	70	108	108	0	Successful	0	13	0	0	0	13	0	1	early	0	1
2023-TH-17B-14	2023	TH	66	4	70	128	128	0	Successful	0	19	0	0	0	16	0	1	early	0	1
2023-TH-20B-16	2023	TH	68	2	70	143	143	0	Successful	0	12	0	0	0	6	0	1	early	0	1
2023-BH-42-24	2023	BH	69	1	70	70	87	1	Depredated	0	1	0	0	0	0	0	1	early	0	1
2023-BH-41-23	2023	BH	68	2	70	79	87	1	Depredated	0	5	0	0	0	0	0	1	early	0	1
2023-BP-1-3	2023	SH	70	2	72	89	104	1	Depredated	81	12	0	0	0	0	0	0	early	0	1
2023-BP-3-4	2023	SH	68	4	72	110	110	0	Successful	81	13	0	0	0	12	0	0	early	0	1
2023-BP-4-5	2023	SH	67	5	72	110	110	0	Successful	81	13	0	0	0	13	0	0	early	0	1
2023-IC-30-31	2023	IC	71	2	73	116	129	1	Abandoned	0	24	0	20	0	0	0	1	mixedBBWD	0	1
2023-DC-4A-23	2023	SH	65	8	73	73	93	1	Depredated	78	21	0	0	0	0	0	0	early	0	1
2023-IC-45-30	2023	IC	72	1	73	107	111	1	Depredated	0	16	0	0	0	0	0	1	early	0	1
2023-DC-2A-22	2023	SH	68	5	73	112	112	0	Successful	78	21	0	0	0	9	0	0	early	0	1
2023-DC-10-24	2023	SH	66	7	73	93	100	1	Depredated	76	8	0	0	0	0	0	0	early	0	1
2023-SP-9A-21	2023	SH	72	1	73	73	90	1	Depredated	0	1	0	0	0	0	0	1	early	0	1
2023-SP -7A-20	2023	SH	72	1	73	90	102	1	Depredated	0	4	0	0	0	0	0	1	early	0	1
2023-LR-3-10	2023	LR	73	1	74	120	120	0	Successful	0	12	0	0	0	12	0	1	early	0	1
2023-SF-5-18	2023	FA	74	1	75	121	121	0	Successful	90	14	0	0	0	12	0	0	early	0	1
2023-TL-24-32	2023	TL	74	2	76	92	98	1	Depredated	0	13	3	0	0	0	0	1	mixedHOME	0	1
2023-TL-26A-33	2023	TL	66	10	76	123	123	0	Successful	0	31	0	0	0	13	0	1	early	0	1
2023-TL-26-34	2023	TL	74	2	76	86	98	1	Depredated	0	16	0	0	0	0	0	1	early	0	1
2023-TH-19A-17	2023	TH	77	2	79	91	97	1	Abandoned	0	11	0	0	0	0	0	1	early	0	1
2023-IC-60-32	2023	IC	80	1	81	116	123	1	Abandoned	0	13	0	5	0	0	0	1	mixedBBWD	0	1
2023-IC-32-35	2023	IC	75	6	81	107	129	1	Abandoned	0	17	0	0	0	0	0	1	early	0	1
2023-IC-56-33	2023	IC	80	1	81	126	126	0	Successful	0	22	0	1	0	18	1	1	mixedBBWD	0	1
2023-IC-35-34	2023	IC	79	2	81	121	121	0	Successful	0	11	0	0	0	11	0	1	early	0	1
2023-TL-9-35	2023	TL	81	1	82	133	133	0	Successful	0	34	0	16	0	7	11	1	mixedBBWD	0	1
2023-LR-1-11	2023	LR	69	15	84	120	120	0	Successful	0	18	0	0	0	10	0	1	early	0	1
2023-TL-27-37	2023	TL	85	1	86	124	124	0	Successful	0	11	0	0	0	8	0	1	early	0	1
2023-SF-9-21	2023	FA	84	3	87	122	128	1	Abandoned	102	14	0	0	0	0	0	0	early	0	1
2023-NF-2A-12	2023	FA	81	6	87	125	125	0	Successful	94	12	0	0	0	11	0	0	early	0	1
2023-SF-10A-19	2023	FA	80	7	87	122	122	0	Successful	92	13	0	0	0	9	0	0	early	0	1
2023-SF-12A-20	2023	FA	80	7	87	121	121	0	Successful	92	14	0	0	0	14	0	0	early	0	1
2023-BH-6-27	2023	BH	86	1	87	129	129	0	Successful	0	13	0	0	0	12	0	1	early	0	1
2023-TH-17A-18	2023	TH	80	7	87	124	124	0	Successful	0	12	0	0	0	9	0	1	early	0	1
2023-TH-16B-19	2023	TH	82	5	87	125	125	0	Successful	0	12	0	0	0	10	0	1	early	0	1
2023-TH-22B-20	2023	TH	80	7	87	122	122	0	Successful	0	14	0	0	0	12	0	1	early	0	1
2023-TH-21A-22	2023	TH	82	5	87	129	129	0	Successful	0	15	0	0	0	14	0	1	early	0	1
2023-NF-5A-13	2023	FA	87	1	88	88	94	1	Abandoned	0	1	0	0	0	0	0	1	early	0	1
2023-IC-10-38	2023	IC	87	1	88	133	133	0	Successful	0	13	0	0	0	7	0	1	early	0	1
2023-IC-61-37	2023	IC	86	2	88	100	107	1	Depredated	0	6	0	0	0	0	0	1	early	0	1
2023-BP-2-6	2023	SH	81	8	89	121	121	0	Successful	92	11	0	0	0	11	0	0	early	0	1
2023-MS-2-4	2023	SH	85	4	89	127	127	0	Successful	96	12	0	0	0	12	0	0	early	0	1
2023-SP-1A-22	2023	SH	76	13	89	89	102	1	Depredated	81	5	0	0	0	0	0	0	early	0	1
2023-SP-8-25	2023	SH	79	11	90	102	109	1	Depredated	94	19	0	0	0	0	0	0	early	0	1
2023-SP-4A-23	2023	SH	86	4	90	90	102	1	Depredated	0	3	0	0	0	0	0	1	early	0	1
2023-SP-8A-24	2023	SH	86	4	90	90	102	1	Depredated	0	1	0	0	0	0	0	1	early	0	1
2023-SP-9-26	2023	SH	79	11	90	90	102	1	Depredated	0	19	0	0	0	0	0	1	early	0	1
2023-SP-11-27	2023	SH	89	1	90	90	102	1	Depredated	0	1	0	0	0	0	0	1	early	0	1
2023-BH-38-28	2023	BH	89	2	91	130	130	0	Successful	0	10	0	0	0	7	0	1	early	0	1
2023-TH-1A-21	2023	TH	90	1	91	99	109	1	Depredated	0	7	0	0	0	0	0	1	late	0	1
2023-TL-28-40	2023	TL	89	3	92	130	130	0	Successful	0	21	0	0	0	12	0	1	early	0	1
2023-TL-20-39	2023	TL	88	4	92	114	121	1	Depredated	0	8	0	2	0	0	0	1	mixedBBWD	0	1
2023-DC-10A-28	2023	SH	92	1	93	93	102	1	Abandoned	0	1	0	0	0	0	0	1	late	0	1
2023-DC-8A-27	2023	SH	87	6	93	102	109	1	Depredated	98	8	0	0	0	0	0	0	early	0	1
2023-IC-18-39	2023	IC	92	1	93	129	132	1	Depredated	0	11	0	0	0	0	0	1	late	0	1
2023-SF-20-22	2023	FA	83	11	94	124	124	0	Successful	93	17	0	0	0	10	0	0	early	0	1
2023-DC-13-29	2023	SH	87	8	95	95	102	1	Depredated	0	8	0	0	0	0	0	1	early	0	1
2023-SF-17-23	2023	FA	87	9	96	124	124	0	Successful	96	13	0	0	0	9	0	0	early	0	1
2023-BH-40-30	2023	BH	92	6	98	134	134	0	Successful	0	13	0	0	0	12	0	1	late	0	1
2023-TL-18-47	2023	TL	95	3	98	159	159	0	Successful	0	18	0	10	0	11	2	1	mixedBBWD	0	1
2023-IC-36-42	2023	IC	98	2	100	138	138	0	Successful	0	11	0	0	0	5	0	1	late	0	1
2023-DC-3-31	2023	SH	98	4	102	102	109	1	Depredated	0	3	0	0	0	0	0	1	late	0	1
2023-SF-11A-27	2023	FA	102	1	103	147	147	0	Successful	114	14	0	0	0	14	0	0	late	0	1
2023-BH-12-31	2023	BH	100	6	106	142	142	0	Successful	0	14	3	0	0	13	0	1	mixedHOME	0	1
2023-TL-1-41	2023	TL	99	7	106	136	136	0	Successful	0	17	0	0	0	11	0	1	late	0	1
2023-TL-21-42	2023	TL	105	1	106	106	114	1	Depredated	0	1	0	0	0	0	0	1	late	0	1
2023-IC-39-45	2023	IC	104	3	107	116	129	1	Abandoned	0	7	0	0	0	0	0	1	late	0	1
2023-IC-28-44	2023	IC	106	1	107	135	135	0	Successful	0	12	0	1	0	11	1	1	mixedBBWD	0	1
2023-TH-22A-24	2023	TH	104	5	109	146	146	0	Successful	0	13	0	1	0	9	0	1	mixedBBWD	0	1
2023-BP-1-7	2023	SH	108	2	110	116	121	1	Abandoned	0	4	0	0	0	0	0	1	late	0	1
2023-NF-5-15	2023	FA	109	1	110	148	148	0	Successful	120	15	0	1	0	9	1	0	mixedBBWD	0	1
2023-TL-21-48	2023	TL	107	7	114	147	147	0	Successful	0	21	0	10	0	9	5	1	mixedBBWD	0	1
2023-TL-22-49	2023	TL	110	4	114	134	139	1	Depredated	0	15	0	0	0	0	0	1	late	0	1
2023-NF-10-17	2023	FA	112	3	115	152	152	0	Successful	124	14	0	0	0	14	0	0	late	0	1
2023-BP-5-8	2023	SH	110	6	116	150	150	0	Successful	121	11	0	0	0	11	0	0	late	0	1
2023-IC-27-49	2023	IC	114	2	116	156	156	0	Successful	0	21	0	6	0	13	6	1	mixedBBWD	0	1
2023-IC-58-52	2023	IC	109	7	116	144	144	0	Successful	0	19	0	0	0	13	0	1	late	0	1
2023-IC-59-51	2023	IC	115	1	116	116	129	1	Depredated	0	1	0	0	0	0	0	1	late	0	1
2023-TH-19B-28	2023	TH	119	2	121	121	127	1	Abandoned	0	2	0	0	0	0	0	1	late	0	1
2023-TH-19A-29	2023	TH	117	4	121	121	127	1	Abandoned	0	4	0	0	0	0	0	1	late	0	1
2023-TH-18B-26	2023	TH	119	2	121	102	102	0	Successful	0	21	0	0	0	19	0	1	late	0	1
2023-TH-1B-27	2023	TH	114	7	121	155	155	0	Successful	0	15	0	0	0	13	0	1	late	0	1
2023-TH-15A-30	2023	TH	115	6	121	153	153	0	Successful	0	12	0	0	0	10	0	1	late	0	1
2023-TL-6-50	2023	TL	118	3	121	156	156	0	Successful	0	21	0	0	0	11	0	1	late	0	1
2023-TL-8-51	2023	TL	120	1	121	166	166	0	Successful	0	16	0	1	0	11	1	1	mixedBBWD	0	1
2023-SF-2-30	2023	FA	117	5	122	124	124	0	Successful	128	8	0	0	0	7	0	0	late	0	1
2023-SF-7A-31	2023	FA	110	12	122	150	150	0	Successful	121	13	0	0	0	9	0	0	late	0	1
2023-SF-12-32	2023	FA	119	3	122	163	163	0	Successful	132	10	0	0	0	9	0	0	late	0	1
2023-IC-14-55	2023	IC	122	1	123	162	162	0	Successful	0	11	0	0	0	9	0	1	late	0	1
2023-IC-17-56	2023	IC	119	4	123	159	159	0	Successful	0	15	0	6	0	6	5	1	mixedBBWD	0	1
2023-IC-62-53	2023	IC	116	7	123	123	129	1	Depredated	0	8	0	0	0	0	0	1	late	0	1
2023-IC-29-57	2023	IC	117	6	123	123	129	1	Depredated	0	6	0	0	0	0	0	1	late	0	1
2023-TL-26-53	2023	TL	126	1	127	134	146	1	Abandoned	0	7	0	0	0	0	0	1	late	0	1
2023-TL-15-55	2023	TL	124	3	127	146	154	1	Abandoned	0	8	0	5	0	0	0	1	mixedBBWD	0	1
2023-TH-20A-31	2023	TH	126	1	127	166	166	0	Successful	0	11	0	0	0	8	0	1	late	0	1
2023-TL-27-52	2023	TL	126	1	127	165	165	0	Successful	0	15	0	0	0	15	0	1	late	0	1
2023-TL-20-54	2023	TL	125	2	127	167	167	0	Successful	0	9	0	0	0	2	0	1	late	0	1
2023-NF-3A-19	2023	FA	126	2	128	166	166	0	Successful	136	14	0	3	0	5	1	0	mixedBBWD	0	1
2023-LR-11-12	2023	LR	122	6	128	157	157	0	Successful	0	7	0	0	0	7	0	1	late	0	1
2023-IC-11-63	2023	IC	127	2	129	175	175	0	Successful	0	18	0	9	0	6	9	1	mixedBBWD	0	1
2023-TL-7-57	2023	TL	131	2	133	170	170	0	Successful	0	20	0	9	0	9	7	1	mixedBBWD	0	1
2023-TL-5-56	2023	TL	130	3	133	159	161	1	Depredated	0	12	0	0	0	0	0	1	late	0	1
2023-LR-1-13	2023	LR	132	2	134	134	142	1	Depredated	0	2	0	0	0	0	0	1	late	0	1
2023-BP-3-9	2023	SH	131	4	135	172	172	0	Successful	144	9	0	0	0	4	0	0	late	0	1
2023-NF-10A-20	2023	FA	128	8	136	167	167	0	Successful	136	13	0	3	0	2	1	0	mixedBBWD	0	1
2023-BH-45-32	2023	BH	138	1	139	153	171	1	Depredated	0	9	0	0	0	0	0	1	late	0	1
2023-TL-4-60	2023	TL	137	2	139	139	146	1	Depredated	0	2	0	0	0	0	0	1	late	0	1
2023-TL-25-62	2023	TL	137	2	139	146	154	1	Depredated	0	5	0	0	0	0	0	1	late	0	1
2023-TH-17A-33	2023	TH	140	1	141	141	153	1	Abandoned	0	1	0	0	0	0	0	1	late	0	1
2023-TH-16B-35	2023	TH	139	2	141	160	179	1	Abandoned	0	8	0	3	0	0	0	1	mixedBBWD	0	1
2023-TH-17B-34	2023	TH	136	5	141	183	183	0	Successful	0	24	0	0	0	20	0	1	late	0	1
2023-TH-21A-36	2023	TH	138	3	141	176	176	0	Successful	0	15	0	0	0	10	0	1	late	0	1
2023-IC-18-69	2023	IC	137	5	142	177	177	0	Successful	0	13	0	1	0	11	1	1	mixedBBWD	0	1
2023-IC-30-71	2023	IC	138	4	142	177	177	0	Successful	0	10	0	0	0	5	0	1	late	0	1
2023-IC-45-72	2023	IC	139	3	142	172	172	0	Successful	0	12	0	3	0	3	3	1	mixedBBWD	0	1
2023-IC-46-73	2023	IC	134	8	142	176	176	0	Successful	0	16	0	2	0	12	2	1	mixedBBWD	0	1
2023-IC-29-70	2023	IC	141	1	142	163	175	1	Depredated	0	12	0	0	0	0	0	1	late	0	1
2023-IC-59-74	2023	IC	133	9	142	163	176	1	Depredated	0	13	0	2	0	0	0	1	mixedBBWD	0	1
2023-SF-6-37	2023	FA	126	18	144	144	151	1	Abandoned	132	20	0	14	0	0	0	0	mixedBBWD	0	1
2023-SF-12A-39	2023	FA	140	4	144	180	180	0	Successful	151	9	0	0	0	9	0	0	late	0	1
2023-NF-4A-21	2023	FA	141	3	144	144	152	1	Depredated	0	3	0	0	0	0	0	1	late	0	1
2023-TL-17-65	2023	TL	141	5	146	171	178	1	Abandoned	0	8	0	0	0	0	0	1	late	0	1
2023-TL-9-64	2023	TL	144	2	146	178	178	0	Successful	0	11	0	3	0	7	2	1	mixedBBWD	0	1
2023-TL-19-66	2023	TL	142	4	146	180	180	0	Successful	0	12	0	2	0	10	2	1	mixedBBWD	0	1
2023-TL-4-63	2023	TL	141	5	146	146	163	1	Depredated	0	5	0	0	0	0	0	1	late	0	1
2023-TL-28-68	2023	TL	145	1	146	163	171	1	Depredated	0	8	0	0	0	0	0	1	late	0	1
2023-IC-10-76	2023	IC	142	8	150	180	180	0	Successful	0	11	0	0	0	9	0	1	late	0	1
2023-IC-36-80	2023	IC	146	4	150	182	182	0	Successful	0	9	0	1	0	3	1	1	mixedBBWD	0	1
2023-LR-9-15	2023	LR	149	1	150	201	201	0	Successful	0	10	0	0	0	9	0	1	late	0	1
2023-TL-26A-67	2023	TL	147	7	154	185	185	0	Successful	0	9	0	0	0	5	0	1	late	0	1
2023-TL-22-69	2023	TL	152	2	154	178	186	1	Depredated	0	13	0	0	0	0	0	1	late	0	1
2023-TL-24-73	2023	TL	154	9	163	163	178	1	Depredated	0	14	0	0	0	0	0	1	late	0	1
2023-TL-16-71	2023	TL	155	8	163	191	191	0	Successful	0	11	0	3	0	6	3	1	mixedBBWD	0	1
