# Supplementary material for: Wood duck nest survival and duckling recruitment is minimally affected by interspecific brood parasitism from hooded mergansers and black-bellied whistling-ducks
Source: PLoS One. 2024 Jul 2;19(7):e0305899. doi: 10.1371/journal.pone.0305899 (PMC11218992; doi:10.1371/journal.pone.0305899)
Supplement: S6 File — (CSV) [file pone.0305899.s006.csv]

id	year	marked	recap	broodSize	type	broodType	bbwds	homes	freq
2020-BH-15-15	2020	1	1	7	mixedHOME	broodHOME	0	4	1
2020-BH-16-56	2020	2	0	3	late	normal	0	0	1
2020-BH-21-5	2020	2	0	7	mixedHOME	broodHOME	0	4	1
2020-BH-28-46	2020	3	0	10	mixedHOME	broodHOME	0	5	1
2020-BH-3-19	2020	6	1	16	early	normal	0	0	1
2020-BH-37-54	2020	5	0	12	late	normal	0	0	1
2020-BH-38-20	2020	3	0	13	mixedHOME	broodHOME	0	4	1
2020-BH-39-58	2020	1	1	5	late	normal	0	0	1
2020-BH-40-4	2020	3	2	9	mixedHOME	broodHOME	0	3	1
2020-BH-46-52	2020	3	0	9	late	normal	0	0	1
2020-BH-5-23	2020	5	1	14	mixedHOME	broodHOME	0	4	1
2020-BH-9-36	2020	9	0	15	early	normal	0	0	1
2020-DC-1-31	2020	4	0	10	mixedBBWD	broodBBWD	1	0	1
2020-DC-10A-2	2020	8	0	13	early	normal	0	0	1
2020-DC-1A-30	2020	4	0	9	early	normal	0	0	1
2020-DC-2-32	2020	4	0	8	early	normal	0	0	1
2020-DC-4A-43	2020	6	0	7	late	normal	0	0	1
2020-DC-7A-4	2020	5	0	7	early	normal	0	0	1
2020-DC-8-27	2020	3	0	10	early	normal	0	0	1
2020-IC-10-66	2020	5	0	12	mixedBBWD	broodBBWD	1	0	1
2020-IC-10-7	2020	2	0	2	early	normal	0	0	1
2020-IC-11-47	2020	2	0	5	late	normal	0	0	1
2020-IC-13-30	2020	8	2	15	early	normal	0	0	1
2020-IC-14-46	2020	8	0	14	mixedBBWD	broodBBWD	1	0	1
2020-IC-25-19	2020	5	0	7	early	normal	0	0	1
2020-IC-25-72	2020	5	0	8	late	normal	0	0	1
2020-IC-26-9	2020	4	0	12	mixedHOME	broodHOME	0	1	1
2020-IC-27-10	2020	6	0	7	early	normal	0	0	1
2020-IC-28-44	2020	3	0	6	late	normal	0	0	1
2020-IC-28-86	2020	5	0	10	late	normal	0	0	1
2020-IC-29-41	2020	4	1	11	mixedBBWD	broodBBWD	1	0	1
2020-IC-29-84	2020	2	0	9	late	normal	0	0	1
2020-IC-30-79	2020	4	0	18	mixedBBWD	broodBBWD	9	0	1
2020-IC-36-34	2020	3	0	7	early	normal	0	0	1
2020-IC-36-80	2020	1	0	6	late	normal	0	0	1
2020-IC-37-33	2020	2	0	2	early	normal	0	0	1
2020-IC-37-81	2020	4	0	10	mixedBBWD	broodBBWD	3	0	1
2020-IC-38-52	2020	2	0	7	late	normal	0	0	1
2020-IC-38-90	2020	5	0	10	late	normal	0	0	1
2020-IC-39-14	2020	3	0	8	early	normal	0	0	1
2020-IC-40-13	2020	5	1	13	early	normal	0	0	1
2020-IC-40-53	2020	4	0	11	late	normal	0	0	1
2020-IC-41-18	2020	5	0	15	early	normal	0	0	1
2020-IC-41-54	2020	3	0	8	late	normal	0	0	1
2020-IC-41-95	2020	1	0	3	late	normal	0	0	1
2020-IC-42-15	2020	7	1	8	early	normal	0	0	1
2020-IC-45-42	2020	4	0	12	early	normal	0	0	1
2020-IC-47-89	2020	1	0	6	late	normal	0	0	1
2020-IC-50-26	2020	8	0	17	early	normal	0	0	1
2020-IC-50-70	2020	2	0	11	mixedBBWD	broodBBWD	2	0	1
2020-IC-51-4	2020	5	1	8	early	normal	0	0	1
2020-IC-52-83	2020	2	0	17	mixedBBWD	broodBBWD	11	0	1
2020-IC-54-3	2020	10	0	12	early	normal	0	0	1
2020-IC-54-49	2020	4	0	6	late	normal	0	0	1
2020-IC-56-60	2020	4	0	10	late	normal	0	0	1
2020-MS-2-3	2020	10	0	17	early	normal	0	0	1
2020-MS-2-5	2020	5	0	9	late	normal	0	0	1
2020-NF-4-22	2020	7	0	14	late	normal	0	0	1
2020-NF-5-14	2020	13	1	23	late	normal	0	0	1
2020-NF-6-15	2020	6	0	10	late	normal	0	0	1
2020-NF-8-19	2020	2	0	3	mixedBBWD	normal	0	0	1
2020-NF-8-5	2020	7	2	10	early	normal	0	0	1
2020-SF-1-28	2020	3	0	4	late	normal	0	0	1
2020-SF-13-29	2020	5	0	7	late	normal	0	0	1
2020-SF-14-26	2020	2	0	11	mixedBBWD	broodBBWD	6	0	1
2020-SF-16-27	2020	4	0	22	mixedBBWD	broodBBWD	14	0	1
2020-SF-16-6	2020	4	1	10	early	normal	0	0	1
2020-SF-2-20	2020	7	0	10	late	normal	0	0	1
2020-SF-8-17	2020	10	0	19	late	normal	0	0	1
2020-SF-8-5	2020	3	0	7	early	normal	0	0	1
2020-SP-1-16	2020	3	0	11	mixedBBWD	broodBBWD	2	0	1
2020-SP-10-9	2020	8	0	13	early	normal	0	0	1
2020-SP-11A-24	2020	7	0	18	early	normal	0	0	1
2020-SP-12-2	2020	7	0	14	early	normal	0	0	1
2020-SP-12A-1	2020	9	3	14	early	normal	0	0	1
2020-SP-12A-50	2020	5	0	11	late	normal	0	0	1
2020-SP-2-22	2020	7	1	11	early	normal	0	0	1
2020-SP-3A-26	2020	6	1	10	early	normal	0	0	1
2020-SP-5A-51	2020	1	0	5	mixedBBWD	broodBBWD	2	0	1
2020-SP-6-11	2020	3	0	10	early	normal	0	0	1
2020-SP-6A-19	2020	11	2	22	early	normal	0	0	1
2020-SP-7-37	2020	6	0	7	late	normal	0	0	1
2020-SP-8A-30	2020	4	0	12	early	normal	0	0	1
2020-SP-9-21	2020	2	0	5	early	normal	0	0	1
2020-SP-9A-36	2020	3	0	6	mixedBBWD	broodBBWD	2	0	1
2020-TL-1-54	2020	1	0	1	early	normal	0	0	1
2020-TL-10-29	2020	4	0	10	mixedBBWD	broodBBWD	2	0	1
2020-TL-13-30	2020	2	0	7	mixedBBWD	broodBBWD	2	0	1
2020-TL-15-24	2020	1	0	8	mixedHOME	broodHOME	0	3	1
2020-TL-16-16	2020	4	0	15	mixedHOME	broodHOME	0	6	1
2020-TL-16-53	2020	6	0	11	mixedBBWD	normal	0	0	1
2020-TL-17-52	2020	10	1	15	late	normal	0	0	1
2020-TL-2-1	2020	2	1	10	mixedHOME	broodHOME	0	5	1
2020-TL-22-68	2020	2	0	3	late	normal	0	0	1
2020-TL-3-43	2020	1	0	11	late	normal	0	0	1
2020-TL-4-8	2020	10	0	15	early	normal	0	0	1
2020-TL-6-64	2020	3	0	11	late	normal	0	0	1
2020-TL-7-38	2020	2	0	5	mixedBBWD	broodBBWD	2	0	1
2020-TL-9-3	2020	2	1	6	early	normal	0	0	1
2020-TW-15A-2	2020	7	0	11	early	normal	0	0	1
2020-TW-15A-30	2020	3	0	10	mixedBBWD	normal	0	0	1
2020-TW-15B-33	2020	2	0	5	late	normal	0	0	1
2020-TW-16A-11	2020	11	0	15	early	normal	0	0	1
2020-TW-16A-25	2020	5	0	12	late	normal	0	0	1
2020-TW-16B-18	2020	4	0	11	early	normal	0	0	1
2020-TW-18A-7	2020	5	0	11	early	normal	0	0	1
2020-TW-18B-15	2020	9	0	16	early	normal	0	0	1
2020-TW-19A-31	2020	6	0	9	late	normal	0	0	1
2020-TW-19B-22	2020	5	0	11	late	normal	0	0	1
2020-TW-19B-9	2020	6	1	12	early	normal	0	0	1
2020-TW-20B-8	2020	5	1	9	early	normal	0	0	1
2021-BH-10-67	2021	2	0	3	late	normal	0	0	1
2021-BH-3-34	2021	3	0	14	mixedHOME	broodHOME	0	4	1
2021-BH-3-68	2021	3	0	5	late	normal	0	0	1
2021-BH-31-46	2021	7	0	9	late	normal	0	0	1
2021-BH-38-49	2021	5	0	8	late	normal	0	0	1
2021-BH-39-56	2021	2	0	7	late	normal	0	0	1
2021-BH-4-52	2021	5	1	12	late	normal	0	0	1
2021-BH-41-61	2021	3	0	8	late	normal	0	0	1
2021-BH-42-57	2021	4	0	9	mixedBBWD	broodBBWD	1	0	1
2021-BH-45-42	2021	2	0	6	late	normal	0	0	1
2021-BH-7-74	2021	6	0	10	early	normal	0	0	1
2021-BH-9-47	2021	5	0	9	late	normal	0	0	1
2021-BP-2-3	2021	3	0	13	late	normal	0	0	1
2021-BP-3-1	2021	11	0	17	early	normal	0	0	1
2021-BP-3-4	2021	1	0	3	late	normal	0	0	1
2021-BP-4-2	2021	13	0	17	early	normal	0	0	1
2021-DC-11A-8	2021	1	1	3	early	normal	0	0	1
2021-DC-4A-24	2021	3	0	8	late	normal	0	0	1
2021-DC-4A-4	2021	1	0	2	early	normal	0	0	1
2021-DC-9-14	2021	3	0	7	early	normal	0	0	1
2021-HQ-2-1	2021	1	0	3	mixedBBWD	normal	0	0	1
2021-IC-10-45	2021	2	0	5	late	normal	0	0	1
2021-IC-12-41	2021	2	0	8	early	normal	0	0	1
2021-IC-12-83	2021	1	0	4	mixedBBWD	broodBBWD	2	0	1
2021-IC-13-42	2021	6	0	8	early	normal	0	0	1
2021-IC-14-43	2021	5	2	8	late	normal	0	0	1
2021-IC-17-29	2021	6	0	9	early	normal	0	0	1
2021-IC-18-9	2021	4	0	9	early	normal	0	0	1
2021-IC-25-34	2021	2	1	5	early	normal	0	0	1
2021-IC-26-61	2021	2	0	9	late	normal	0	0	1
2021-IC-27-67	2021	1	0	8	mixedBBWD	broodBBWD	3	0	1
2021-IC-29-44	2021	4	0	8	late	normal	0	0	1
2021-IC-30-62	2021	5	0	8	late	normal	0	0	1
2021-IC-30-8	2021	7	1	12	early	normal	0	0	1
2021-IC-32-63	2021	5	0	8	late	normal	0	0	1
2021-IC-35-48	2021	2	0	6	mixedBBWD	broodBBWD	4	0	1
2021-IC-37-57	2021	5	0	12	mixedBBWD	normal	0	0	1
2021-IC-37-7	2021	9	1	15	early	normal	0	0	1
2021-IC-38-14	2021	5	0	11	early	normal	0	0	1
2021-IC-39-31	2021	4	0	14	early	normal	0	0	1
2021-IC-39-65	2021	2	0	6	late	normal	0	0	1
2021-IC-41-59	2021	5	0	10	late	normal	0	0	1
2021-IC-42-3	2021	7	1	14	early	normal	0	0	1
2021-IC-47-33	2021	2	0	6	late	normal	0	0	1
2021-IC-48-16	2021	4	0	13	early	normal	0	0	1
2021-IC-49-21	2021	3	0	7	early	normal	0	0	1
2021-IC-50-56	2021	10	0	13	late	normal	0	0	1
2021-IC-50-6	2021	3	0	11	early	normal	0	0	1
2021-IC-54-91	2021	2	0	5	late	normal	0	0	1
2021-IC-55-53	2021	1	0	9	mixedBBWD	broodBBWD	5	0	1
2021-IC-57-51	2021	4	0	8	late	normal	0	0	1
2021-IC-58-52	2021	5	0	13	late	normal	0	0	1
2021-LR-12-9	2021	4	0	9	mixedBBWD	normal	0	0	1
2021-LR-18-3	2021	1	0	1	early	normal	0	0	1
2021-LR-4-4	2021	8	1	11	late	normal	0	0	1
2021-LR-9-10	2021	3	0	8	late	normal	0	0	1
2021-NF-1-14	2021	7	0	15	mixedBBWD	broodBBWD	4	0	1
2021-NF-2-7	2021	6	0	11	early	normal	0	0	1
2021-NF-3A-22	2021	1	0	2	late	normal	0	0	1
2021-NF-4-15	2021	4	0	10	mixedBBWD	broodBBWD	2	0	1
2021-NF-4A-24	2021	6	0	10	late	normal	0	0	1
2021-NF-5-12	2021	6	0	12	late	normal	0	0	1
2021-NF-5A-25	2021	6	0	9	late	normal	0	0	1
2021-NF-6A-21	2021	5	0	13	late	normal	0	0	1
2021-NF-7-17	2021	7	1	12	late	normal	0	0	1
2021-NF-7-5	2021	8	0	16	early	normal	0	0	1
2021-NF-8-18	2021	5	0	10	late	normal	0	0	1
2021-NF-8A-28	2021	2	0	3	late	normal	0	0	1
2021-SF-1-28	2021	1	0	2	late	normal	0	0	1
2021-SF-10-25	2021	8	0	13	late	normal	0	0	1
2021-SF-11-30	2021	2	0	7	mixedBBWD	broodBBWD	2	0	1
2021-SF-12-10	2021	6	0	14	early	normal	0	0	1
2021-SF-12A-34	2021	7	0	10	late	normal	0	0	1
2021-SF-13-19	2021	3	0	10	mixedHOME	broodHOME	0	1	1
2021-SF-14-27	2021	2	0	8	late	normal	0	0	1
2021-SF-16-12	2021	6	0	20	mixedHOME	broodHOME	0	2	1
2021-SF-17-41	2021	4	0	11	mixedBBWD	broodBBWD	2	0	1
2021-SF-17-9	2021	7	0	15	early	normal	0	0	1
2021-SF-19-32	2021	8	0	10	late	normal	0	0	1
2021-SF-2-21	2021	3	0	7	early	normal	0	0	1
2021-SF-2-8	2021	3	1	6	early	normal	0	0	1
2021-SF-5-29	2021	1	0	7	mixedBBWD	broodBBWD	5	0	1
2021-SF-7A-33	2021	6	0	12	late	normal	0	0	1
2021-SF-8-2	2021	6	0	12	early	normal	0	0	1
2021-SF-8A-45	2021	5	0	10	early	normal	0	0	1
2021-SP-11A-46	2021	1	0	5	late	normal	0	0	1
2021-SP-3-26	2021	4	0	10	early	normal	0	0	1
2021-SP-5A-56	2021	5	0	9	late	normal	0	0	1
2021-SP-7-36	2021	2	0	2	late	normal	0	0	1
2021-TL-1-41	2021	4	0	10	mixedBBWD	broodBBWD	1	0	1
2021-TL-12-18	2021	7	0	14	mixedHOME	broodHOME	0	3	1
2021-TL-12-54	2021	2	0	9	late	normal	0	0	1
2021-TL-13-15	2021	2	0	8	mixedBBWD	broodBBWD	3	0	1
2021-TL-13-24	2021	3	0	12	mixedHOME	broodHOME	0	5	1
2021-TL-15-61	2021	8	1	11	late	normal	0	0	1
2021-TL-20-31	2021	4	0	8	mixedHOME	broodHOME	0	2	1
2021-TL-22-75	2021	7	0	15	late	normal	0	0	1
2021-TL-23-35	2021	5	1	15	mixedHOME	broodHOME	0	9	1
2021-TL-23-76	2021	3	0	6	late	normal	0	0	1
2021-TL-3-23	2021	2	0	14	mixedHOME	broodHOME	0	1	1
2021-TL-30-22	2021	1	0	10	mixedHOME	broodHOME	0	3	1
2021-TL-30-53	2021	2	0	6	late	normal	0	0	1
2021-TL-32-39	2021	5	0	10	early	normal	0	0	1
2021-TL-4-15	2021	8	0	16	early	normal	0	0	1
2021-TL-4-42	2021	6	0	10	late	normal	0	0	1
2021-TL-5-40	2021	7	0	11	late	normal	0	0	1
2021-TL-6-70	2021	5	0	13	late	normal	0	0	1
2021-TL-7-43	2021	1	0	4	mixedBBWD	broodBBWD	3	0	1
2021-TL-8-17	2021	6	0	17	mixedHOME	broodHOME	0	3	1
2021-TL-9-36	2021	3	0	7	late	normal	0	0	1
2021-TW-15A-3	2021	3	0	7	early	normal	0	0	1
2021-TW-15A-34	2021	4	0	11	late	normal	0	0	1
2021-TW-15B-8	2021	6	0	10	early	normal	0	0	1
2021-TW-16A-23	2021	2	0	4	late	normal	0	0	1
2021-TW-17A-18	2021	5	0	12	early	normal	0	0	1
2021-TW-17A-29	2021	7	0	11	late	normal	0	0	1
2021-TW-17B-1	2021	7	0	12	early	normal	0	0	1
2021-TW-17B-20	2021	4	1	12	late	normal	0	0	1
2021-TW-19A-16	2021	5	0	12	early	normal	0	0	1
2021-TW-19A-30	2021	5	0	11	late	normal	0	0	1
2021-TW-19B-22	2021	4	0	7	late	normal	0	0	1
2021-TW-1A-10	2021	8	0	10	early	normal	0	0	1
2021-TW-1A-27	2021	2	0	10	late	normal	0	0	1
2021-TW-20B-12	2021	5	0	12	early	normal	0	0	1
2021-TW-21A-11	2021	9	0	12	early	normal	0	0	1
2021-TW-21B-21	2021	1	0	6	late	normal	0	0	1
2021-TW-22B-13	2021	3	0	10	early	normal	0	0	1
2022-BH-1-51	2022	6	0	17	late	normal	0	0	1
2022-BH-11-40	2022	10	0	17	early	normal	0	0	1
2022-BH-17-33	2022	6	0	16	early	normal	0	0	1
2022-BH-2-28	2022	14	0	24	early	normal	0	0	1
2022-BH-3-19	2022	2	0	11	mixedHOME	broodHOME	0	7	1
2022-BH-37-56	2022	4	0	9	late	normal	0	0	1
2022-BH-38-23	2022	2	0	11	mixedHOME	broodHOME	0	2	1
2022-BH-4-38	2022	6	0	9	mixedHOME	broodHOME	0	3	1
2022-BH-5-14	2022	2	0	11	mixedHOME	broodHOME	0	5	1
2022-BH-7-30	2022	15	0	20	early	normal	0	0	1
2022-BH-8-37	2022	3	0	6	early	normal	0	0	1
2022-BH-9-31	2022	3	0	15	mixedHOME	broodHOME	0	7	1
2022-BP-1-3	2022	13	0	18	early	normal	0	0	1
2022-BP-3-6	2022	7	0	21	early	normal	0	0	1
2022-BP-4-4	2022	5	0	13	early	normal	0	0	1
2022-DC-11A-17	2022	9	0	14	early	normal	0	0	1
2022-DC-12A-27	2022	1	0	5	early	normal	0	0	1
2022-DC-13-24	2022	6	0	8	early	normal	0	0	1
2022-DC-13A-19	2022	5	0	8	early	normal	0	0	1
2022-DC-13A-43	2022	5	0	8	late	normal	0	0	1
2022-DC-14A-20	2022	3	0	11	early	normal	0	0	1
2022-DC-15-12	2022	7	0	12	early	normal	0	0	1
2022-DC-15-36	2022	2	0	10	late	normal	0	0	1
2022-DC-1A-5	2022	4	0	10	early	normal	0	0	1
2022-DC-4-6	2022	6	0	10	early	normal	0	0	1
2022-DC-4A-3	2022	7	0	15	early	normal	0	0	1
2022-DC-5A-10	2022	2	0	10	early	normal	0	0	1
2022-DC-6-22	2022	4	0	5	mixedBBWD	normal	0	0	1
2022-DC-6A-7	2022	8	0	11	early	normal	0	0	1
2022-HQ-2-1	2022	7	0	8	mixedBBWD	normal	0	0	1
2022-IC-10-45	2022	6	0	13	late	normal	0	0	1
2022-IC-14-55	2022	2	0	4	mixedBBWD	broodBBWD	1	0	1
2022-IC-18-38	2022	6	0	13	late	normal	0	0	1
2022-IC-25-10	2022	5	0	20	mixedHOME	broodHOME	0	2	1
2022-IC-26-43	2022	5	0	7	late	normal	0	0	1
2022-IC-26-9	2022	10	0	16	early	normal	0	0	1
2022-IC-28-65	2022	4	0	6	late	normal	0	0	1
2022-IC-29-72	2022	4	0	8	mixedBBWD	broodBBWD	1	0	1
2022-IC-32-25	2022	4	0	10	late	normal	0	0	1
2022-IC-35-30	2022	4	0	8	late	normal	0	0	1
2022-IC-37-12	2022	7	0	16	early	normal	0	0	1
2022-IC-38-34	2022	5	0	10	late	normal	0	0	1
2022-IC-39-42	2022	4	0	10	late	normal	0	0	1
2022-IC-40-31	2022	1	1	5	late	normal	0	0	1
2022-IC-41-14	2022	12	1	24	early	normal	0	0	1
2022-IC-42-36	2022	7	0	16	mixedBBWD	normal	0	0	1
2022-IC-46-28	2022	4	0	7	early	normal	0	0	1
2022-IC-46-67	2022	3	1	7	late	normal	0	0	1
2022-IC-49-18	2022	7	0	16	mixedBBWD	normal	0	0	1
2022-IC-50-4	2022	4	0	10	early	normal	0	0	1
2022-IC-53-39	2022	3	0	4	late	normal	0	0	1
2022-IC-55-20	2022	5	0	14	early	normal	0	0	1
2022-IC-56-6	2022	6	0	10	early	normal	0	0	1
2022-IC-57-5	2022	4	0	11	early	normal	0	0	1
2022-IC-58-21	2022	8	0	13	early	normal	0	0	1
2022-IC-59-16	2022	4	0	10	early	normal	0	0	1
2022-IC-9-74	2022	1	0	3	mixedBBWD	normal	0	0	1
2022-LR-12-19	2022	1	0	1	late	normal	0	0	1
2022-LR-13-12	2022	4	0	7	mixedBBWD	normal	0	0	1
2022-LR-14-9	2022	6	0	16	early	normal	0	0	1
2022-LR-18-6	2022	5	0	12	early	normal	0	0	1
2022-LR-24-3	2022	6	0	13	early	normal	0	0	1
2022-LR-3-8	2022	5	0	10	early	normal	0	0	1
2022-LR-4-1	2022	5	0	11	early	normal	0	0	1
2022-LR-9-4	2022	4	0	11	early	normal	0	0	1
2022-MS-1-3	2022	6	0	13	early	normal	0	0	1
2022-NF-10-10	2022	4	0	11	early	normal	0	0	1
2022-NF-2-6	2022	10	0	20	early	normal	0	0	1
2022-NF-2A-17	2022	6	0	11	late	normal	0	0	1
2022-NF-3A-5	2022	2	0	5	early	normal	0	0	1
2022-NF-3A-6	2022	2	0	5	early	normal	0	0	1
2022-NF-4-12	2022	8	0	13	late	normal	0	0	1
2022-NF-5-8	2022	8	0	19	early	normal	0	0	1
2022-NF-6-13	2022	4	0	7	late	normal	0	0	1
2022-NF-6A-14	2022	5	0	12	early	normal	0	0	1
2022-NF-7-9	2022	8	0	14	early	normal	0	0	1
2022-NF-9-11	2022	6	0	14	early	normal	0	0	1
2022-SF-10-22	2022	6	0	15	early	normal	0	0	1
2022-SF-10A-34	2022	4	0	9	late	normal	0	0	1
2022-SF-11A-18	2022	6	2	14	early	normal	0	0	1
2022-SF-15-13	2022	5	1	16	early	normal	0	0	1
2022-SF-18-21	2022	8	0	15	early	normal	0	0	1
2022-SF-1A-8	2022	2	0	4	early	normal	0	0	1
2022-SF-2-5	2022	4	0	11	early	normal	0	0	1
2022-SF-2A-23	2022	5	0	14	late	normal	0	0	1
2022-SF-4-4	2022	4	0	14	early	normal	0	0	1
2022-SF-8-17	2022	4	0	15	early	normal	0	0	1
2022-SF-9-11	2022	7	0	10	early	normal	0	0	1
2022-SF-9-27	2022	3	0	7	late	normal	0	0	1
2022-SP-11A-29	2022	3	0	4	early	normal	0	0	1
2022-SP-12A-9	2022	2	0	5	early	normal	0	0	1
2022-SP-1A-21	2022	7	0	22	early	normal	0	0	1
2022-SP-2-33	2022	1	0	4	late	normal	0	0	1
2022-SP-2A-32	2022	1	0	2	late	normal	0	0	1
2022-SP-3-15	2022	4	0	5	early	normal	0	0	1
2022-SP-3A-2	2022	9	0	10	early	normal	0	0	1
2022-SP-4A-11	2022	1	0	4	early	normal	0	0	1
2022-SP-4A-44	2022	2	0	3	mixedBBWD	normal	0	0	1
2022-SP-5A-16	2022	5	0	8	early	normal	0	0	1
2022-SP-9-38	2022	4	0	12	early	normal	0	0	1
2022-TL-1-36	2022	4	0	9	mixedBBWD	normal	0	0	1
2022-TL-10-70	2022	3	0	12	mixedBBWD	broodBBWD	8	0	1
2022-TL-12-15	2022	4	0	5	mixedHOME	broodHOME	0	1	1
2022-TL-12-55	2022	8	0	14	late	normal	0	0	1
2022-TL-16-18	2022	3	0	7	mixedHOME	normal	0	0	1
2022-TL-19-40	2022	6	0	14	mixedHOME	broodHOME	0	2	1
2022-TL-19-76	2022	4	0	6	late	normal	0	0	1
2022-TL-2-22	2022	5	0	8	early	normal	0	0	1
2022-TL-20-61	2022	11	0	12	early	normal	0	0	1
2022-TL-22-58	2022	1	0	2	mixedBBWD	normal	0	0	1
2022-TL-23-11	2022	1	0	14	mixedHOME	broodHOME	0	6	1
2022-TL-27-53	2022	2	0	5	late	normal	0	0	1
2022-TL-3-42	2022	7	0	11	late	normal	0	0	1
2022-TL-30-28	2022	6	0	13	mixedHOME	normal	0	0	1
2022-TL-4-43	2022	7	0	13	late	normal	0	0	1
2022-TL-4-7	2022	9	1	17	early	normal	0	0	1
2022-TL-5-45	2022	7	0	16	mixedBBWD	broodBBWD	5	0	1
2022-TL-6-38	2022	8	0	15	late	normal	0	0	1
2022-TL-8-44	2022	9	0	15	late	normal	0	0	1
2022-TL-9-14	2022	6	0	16	mixedHOME	broodHOME	0	3	1
2022-TL-9-60	2022	2	0	5	mixedBBWD	broodBBWD	3	0	1
2022-TW-15A-15	2022	6	0	13	late	normal	0	0	1
2022-TW-16A-13	2022	6	0	13	early	normal	0	0	1
2022-TW-16B-2	2022	7	0	19	early	normal	0	0	1
2022-TW-17A-11	2022	7	0	12	early	normal	0	0	1
2022-TW-17A-17	2022	5	0	11	late	normal	0	0	1
2022-TW-17B-1	2022	9	0	15	early	normal	0	0	1
2022-TW-17B-16	2022	8	0	14	early	normal	0	0	1
2022-TW-18B-25	2022	3	0	4	late	normal	0	0	1
2022-TW-19B-19	2022	6	1	11	late	normal	0	0	1
2022-TW-19B-6	2022	4	0	12	early	normal	0	0	1
2022-TW-1A-7	2022	7	0	12	early	normal	0	0	1
2022-TW-20A-4	2022	9	0	16	early	normal	0	0	1
2022-TW-20B-14	2022	6	0	10	late	normal	0	0	1
2022-TW-21A-24	2022	2	0	4	late	normal	0	0	1
2022-TW-22A-10	2022	6	0	13	early	normal	0	0	1
2022-TW-22A-21	2022	8	0	10	late	normal	0	0	1
2023-BH-12-31	2023	6	0	13	mixedHOME	normal	0	0	1
2023-BH-3-17	2023	14	0	28	mixedHOME	broodHOME	0	8	1
2023-BH-38-28	2023	4	0	7	early	normal	0	0	1
2023-BH-40-10	2023	4	0	13	mixedHOME	broodHOME	0	6	1
2023-BH-40-30	2023	7	0	12	late	normal	0	0	1
2023-BH-40-NA	2023	5	0	13	mixedHOME	broodHOME	0	6	1
2023-BH-6-27	2023	6	0	12	early	normal	0	0	1
2023-BH-7-25	2023	10	0	13	early	normal	0	0	1
2023-BP-2-1	2023	6	0	11	early	normal	0	0	1
2023-BP-2-6	2023	5	0	11	early	normal	0	0	1
2023-BP-3-4	2023	6	0	12	early	normal	0	0	1
2023-BP-3-9	2023	1	0	3	late	normal	0	0	1
2023-BP-5-2	2023	9	0	13	early	normal	0	0	1
2023-BP-5-8	2023	3	0	11	late	normal	0	0	1
2023-DC-1-15	2023	6	0	14	early	normal	0	0	1
2023-DC-12A-21	2023	9	0	10	early	normal	0	0	1
2023-DC-15-11	2023	10	0	17	early	normal	0	0	1
2023-DC-15A-12	2023	3	0	5	early	normal	0	0	1
2023-DC-2A-22	2023	3	0	8	early	normal	0	0	1
2023-IC-10-38	2023	4	0	7	early	normal	0	0	1
2023-IC-10-76	2023	3	0	9	late	normal	0	0	1
2023-IC-11-63	2023	2	0	15	mixedBBWD	broodBBWD	9	0	1
2023-IC-14-2	2023	15	0	32	early	normal	0	0	1
2023-IC-17-56	2023	2	0	11	mixedBBWD	broodBBWD	5	0	1
2023-IC-26-3	2023	13	0	24	mixedHOME	broodHOME	0	2	1
2023-IC-27-49	2023	4	0	19	mixedBBWD	broodBBWD	6	0	1
2023-IC-30-71	2023	1	0	5	late	normal	0	0	1
2023-IC-36-6	2023	15	0	30	early	normal	0	0	1
2023-IC-36-80	2023	1	0	3	mixedBBWD	broodBBWD	1	0	1
2023-IC-40-7	2023	9	0	22	early	normal	0	0	1
2023-IC-46-73	2023	5	0	14	mixedBBWD	broodBBWD	2	0	1
2023-IC-46-8	2023	8	0	20	early	normal	0	0	1
2023-IC-55-14	2023	7	0	14	mixedHOME	normal	0	0	1
2023-IC-9-24	2023	4	0	10	mixedHOME	broodHOME	0	1	1
2023-LR-14-4	2023	17	0	34	early	normal	0	0	1
2023-MS-2-4	2023	4	0	12	early	normal	0	0	1
2023-NF-10-11	2023	4	0	8	early	normal	0	0	1
2023-NF-10-17	2023	8	0	14	late	normal	0	0	1
2023-NF-2-2	2023	8	0	16	early	normal	0	0	1
2023-NF-2A-12	2023	4	0	11	early	normal	0	0	1
2023-NF-3A-19	2023	1	0	6	mixedBBWD	broodBBWD	1	0	1
2023-NF-5-15	2023	5	0	10	mixedBBWD	broodBBWD	1	0	1
2023-NF-5-4	2023	5	0	10	early	normal	0	0	1
2023-NF-6-5	2023	4	0	8	early	normal	0	0	1
2023-NF-7A-9	2023	8	0	11	early	normal	0	0	1
2023-NF-8-6	2023	7	0	9	early	normal	0	0	1
2023-NF-9-8	2023	5	0	9	early	normal	0	0	1
2023-NF-9A-10	2023	4	0	5	early	normal	0	0	1
2023-SF-10A-19	2023	4	0	9	early	normal	0	0	1
2023-SF-11-17	2023	5	0	8	early	normal	0	0	1
2023-SF-11A-11	2023	8	0	14	early	normal	0	0	1
2023-SF-12-32	2023	4	0	9	late	normal	0	0	1
2023-SF-12A-20	2023	9	0	14	early	normal	0	0	1
2023-SF-12A-39	2023	5	0	9	late	normal	0	0	1
2023-SF-15-9	2023	6	0	12	early	normal	0	0	1
2023-SF-17-23	2023	3	0	9	early	normal	0	0	1
2023-SF-18-13	2023	8	0	9	early	normal	0	0	1
2023-SF-19-14	2023	7	0	10	early	normal	0	0	1
2023-SF-1A-6	2023	6	0	9	early	normal	0	0	1
2023-SF-20-22	2023	8	0	10	early	normal	0	0	1
2023-SF-4-10	2023	9	0	14	early	normal	0	0	1
2023-SF-5-18	2023	5	0	12	early	normal	0	0	1
2023-SF-6-16	2023	9	0	12	early	normal	0	0	1
2023-SF-7A-31	2023	4	0	9	late	normal	0	0	1
2023-SF-8-3	2023	7	0	13	early	normal	0	0	1
2023-SF-8A-7	2023	3	0	6	early	normal	0	0	1
2023-SF-9-8	2023	9	0	15	early	normal	0	0	1
2023-SP-11A-13	2023	4	0	8	early	normal	0	0	1
2023-SP-2A-2	2023	8	0	13	early	normal	0	0	1
2023-SP-3-16	2023	13	0	19	early	normal	0	0	1
2023-SP-5A-6	2023	8	0	14	early	normal	0	0	1
2023-SP-8A-11	2023	8	0	11	early	normal	0	0	1
2023-TH-15A-30	2023	5	0	10	late	normal	0	0	1
2023-TH-16B-6	2023	14	0	26	early	normal	0	0	1
2023-TH-17A-18	2023	7	0	9	early	normal	0	0	1
2023-TH-17B-14	2023	7	0	16	early	normal	0	0	1
2023-TH-17B-34	2023	10	0	20	late	normal	0	0	1
2023-TH-17B-5	2023	9	0	22	early	normal	0	0	1
2023-TH-1A-8	2023	10	0	22	early	normal	0	0	1
2023-TH-1B-27	2023	5	0	13	late	normal	0	0	1
2023-TH-20A-13	2023	12	0	25	early	normal	0	0	1
2023-TH-20A-31	2023	8	0	8	late	normal	0	0	1
2023-TH-20B-16	2023	3	0	6	early	normal	0	0	1
2023-TH-21A-2	2023	5	0	12	early	normal	0	0	1
2023-TH-21A-22	2023	4	0	14	early	normal	0	0	1
2023-TH-21A-36	2023	3	0	7	late	normal	0	0	1
2023-TH-21A-NA	2023	4	0	12	early	normal	0	0	1
2023-TH-22A-24	2023	6	0	9	mixedBBWD	normal	0	0	1
2023-TH-22A-7	2023	13	0	30	early	normal	0	0	1
2023-TH-22B-20	2023	5	0	12	early	normal	0	0	1
2023-TL-16-23	2023	2	0	13	mixedHOME	broodHOME	0	6	1
2023-TL-16-71	2023	4	0	9	mixedBBWD	broodBBWD	3	0	1
2023-TL-18-47	2023	8	0	13	mixedBBWD	broodBBWD	1	0	1
2023-TL-2-14	2023	19	0	36	early	normal	0	0	1
2023-TL-20-18	2023	17	0	34	mixedHOME	broodHOME	0	10	1
2023-TL-20-54	2023	1	0	2	late	normal	0	0	1
2023-TL-21-48	2023	5	0	14	mixedBBWD	broodBBWD	6	0	1
2023-TL-26A-33	2023	4	0	13	early	normal	0	0	1
2023-TL-27-37	2023	6	0	8	early	normal	0	0	1
2023-TL-27-52	2023	7	0	15	late	normal	0	0	1
2023-TL-28-40	2023	6	0	12	early	normal	0	0	1
2023-TL-7-57	2023	5	0	16	mixedBBWD	broodBBWD	8	0	1
2023-TL-8-51	2023	7	0	11	mixedBBWD	broodBBWD	1	0	1
2023-TL-9-35	2023	3	0	18	mixedBBWD	broodBBWD	11	0	1
2023-TL-9-64	2023	2	0	9	mixedBBWD	broodBBWD	2	0	1
