# Supplementary material for: Wood duck nest survival and duckling recruitment is minimally affected by interspecific brood parasitism from hooded mergansers and black-bellied whistling-ducks
Source: PLoS One. 2024 Jul 2;19(7):e0305899. doi: 10.1371/journal.pone.0305899 (PMC11218992; doi:10.1371/journal.pone.0305899)
Supplement: S7 File — (CSV) [file pone.0305899.s007.csv]

3	3	3	2
2	3	3	3
3	2	3	3
2	2	3	3
2	2	2	3
2	3	3	3
2	3	3	3
2	2	3	3
3	3	2	3
2	3	3	3
2	2	3	3
2	2	2	2
2	3	3	3
2	2	2	3
2	3	3	3
2	3	3	3
2	3	3	3
3	2	2	2
2	2	3	3
2	3	3	3
2	2	3	3
2	3	2	2
3	2	2	2
2	3	3	3
3	2	3	3
3	2	3	3
2	2	3	3
2	3	3	3
2	3	3	3
2	3	3	3
2	3	3	3
3	2	3	3
3	2	2	2
2	3	2	2
2	3	3	3
2	2	3	3
3	2	3	3
2	2	2	3
2	3	3	3
3	2	3	3
3	2	2	2
3	2	3	3
2	3	3	3
2	3	3	3
2	2	3	3
2	2	3	3
2	3	3	3
3	2	3	3
3	3	2	2
2	2	2	3
2	2	2	2
2	3	3	3
2	2	2	3
2	3	2	3
2	3	3	3
2	2	3	3
2	3	3	3
2	2	3	3
2	3	3	3
3	2	3	3
2	3	3	3
2	3	3	3
2	2	2	3
2	3	3	3
2	3	3	3
3	2	3	3
2	3	2	3
2	3	3	3
2	3	3	3
2	2	3	3
2	3	3	3
2	3	3	3
2	3	3	3
2	3	3	3
2	3	3	3
2	3	3	3
2	3	3	3
2	3	3	3
2	3	3	3
2	3	3	3
2	3	3	3
2	3	3	3
2	3	3	3
2	3	3	3
2	2	3	3
2	3	3	3
2	3	3	3
2	3	3	3
2	3	3	3
2	2	3	3
2	3	3	3
2	3	3	3
2	3	3	3
2	2	2	3
2	3	3	3
2	3	3	3
2	2	3	3
2	3	3	3
2	3	3	3
2	2	2	2
2	3	2	3
3	3	2	3
2	3	3	3
2	3	3	3
3	3	3	2
3	2	3	3
2	3	3	3
2	2	3	3
2	2	2	2
2	3	3	3
2	3	3	3
2	3	3	3
2	3	3	3
2	2	2	3
2	3	3	3
2	2	3	3
2	3	3	3
2	3	3	3
2	2	3	3
2	3	3	3
2	2	3	3
2	2	2	2
2	3	3	3
2	3	3	3
2	3	3	3
2	3	3	3
2	3	3	3
2	2	2	3
2	2	2	2
2	3	3	3
2	3	3	3
2	3	3	3
2	2	3	3
2	3	3	3
2	3	3	3
2	3	3	3
2	3	3	2
2	3	3	3
2	2	3	3
2	3	3	3
2	3	3	3
2	3	3	3
2	2	2	3
2	2	3	3
2	3	3	3
2	2	2	3
2	3	3	3
2	3	3	3
2	3	3	3
2	3	3	3
2	3	3	3
2	3	3	3
2	3	3	3
2	2	3	3
2	2	3	2
2	3	3	3
2	3	3	3
2	2	3	3
2	3	3	3
2	3	2	2
2	2	2	2
2	2	2	2
2	3	3	3
2	3	3	3
2	3	3	3
2	3	3	3
2	2	3	3
2	2	3	3
2	3	3	3
2	2	3	3
2	2	3	3
2	2	2	2
2	3	3	3
2	3	3	3
2	3	3	3
2	2	3	3
2	2	2	2
2	3	3	3
2	2	3	3
2	3	3	3
2	3	3	3
2	2	3	3
2	2	3	3
2	3	3	3
2	3	3	3
2	2	3	3
2	3	3	3
2	2	2	2
2	2	3	3
2	3	3	3
2	3	3	3
2	2	2	2
2	2	2	3
2	2	3	3
2	3	3	3
2	3	3	3
2	3	3	3
2	2	2	2
2	3	3	3
2	3	3	3
2	3	3	3
2	2	2	2
2	3	3	3
2	2	2	3
2	3	3	3
2	3	3	3
2	2	2	2
2	3	3	3
2	2	2	3
2	2	2	3
2	2	2	3
2	2	3	3
2	3	3	3
2	3	3	3
2	3	3	3
2	2	2	3
2	2	3	2
2	2	2	3
2	3	3	3
2	2	3	3
2	3	3	3
2	3	2	2
2	3	2	3
2	3	3	3
2	3	2	3
2	3	3	3
2	3	3	3
2	3	3	3
2	2	2	2
2	2	3	3
2	3	3	3
2	3	3	3
2	2	2	3
2	3	3	3
2	3	3	3
2	2	2	3
2	3	3	3
2	3	3	3
2	3	3	3
2	3	3	3
2	2	3	3
2	3	3	3
2	3	3	3
2	3	3	3
3	3	3	2
3	2	3	3
3	2	2	2
3	2	3	3
3	2	3	3
3	2	2	3
3	2	3	3
3	2	3	3
3	2	3	3
3	2	2	2
3	2	3	3
3	2	2	2
3	2	3	3
3	2	3	3
3	2	2	3
3	2	2	3
3	2	3	3
3	2	3	3
3	2	3	3
3	2	2	2
3	2	3	3
3	2	3	3
3	2	3	3
3	2	3	3
3	2	2	3
3	2	3	3
3	2	3	3
3	2	3	3
3	2	3	3
3	2	2	3
3	2	2	2
3	2	3	3
3	2	2	3
3	2	3	3
3	2	3	3
3	2	3	3
3	2	2	2
3	2	3	3
3	2	3	3
3	2	3	3
3	2	3	3
3	2	2	2
3	2	2	2
3	2	3	3
3	2	3	3
3	2	3	3
3	2	3	3
3	2	3	3
3	2	3	3
3	2	3	3
3	2	2	3
3	2	3	3
3	2	2	2
3	2	3	3
3	2	2	2
3	2	3	3
3	2	3	3
3	2	3	3
3	2	3	3
3	2	2	2
3	2	2	2
3	2	2	2
3	3	3	2
3	3	3	2
3	3	3	2
3	3	3	2
3	3	3	2
3	2	3	2
3	3	2	3
3	3	2	2
3	3	2	2
3	3	2	3
3	3	2	3
3	3	2	3
3	3	2	2
3	3	2	3
3	3	2	2
3	3	2	3
3	3	2	2
3	3	2	3
3	3	2	3
3	3	2	3
3	3	2	3
3	3	2	3
3	3	2	3
3	3	2	3
3	3	2	3
3	3	2	3
3	2	2	2
3	2	3	3
3	2	3	3
3	2	3	3
3	2	3	3
3	2	3	2
3	2	3	3
3	2	2	2
3	2	2	3
3	2	3	3
3	2	2	3
3	2	3	3
3	2	3	3
3	2	2	2
3	2	3	3
3	2	3	2
3	2	2	2
3	2	3	3
3	2	2	2
3	2	3	3
3	2	2	3
3	2	2	2
3	2	2	3
3	2	3	3
3	2	2	3
3	2	3	3
3	2	3	3
3	2	3	3
3	2	2	2
3	2	2	3
3	2	2	3
3	2	2	2
3	2	2	3
3	2	3	2
3	2	3	3
3	2	2	2
3	2	2	2
3	2	3	3
3	2	3	3
3	2	3	3
3	2	3	3
3	2	2	3
3	2	3	2
3	2	3	3
3	2	2	2
3	2	3	3
3	2	2	3
3	2	2	2
3	2	3	3
3	2	2	2
3	2	3	3
3	2	3	2
3	2	3	3
3	2	3	3
3	2	3	3
3	2	3	3
3	2	3	2
3	2	3	3
3	2	3	3
3	2	2	3
3	2	2	2
3	2	3	3
3	2	2	2
3	2	3	2
3	2	3	3
3	2	2	3
3	2	3	2
3	2	3	3
3	2	3	3
3	2	3	3
3	2	2	3
3	2	2	2
3	2	3	3
3	2	2	2
3	2	2	3
3	3	2	3
3	3	2	3
3	3	2	2
3	3	2	2
3	3	2	3
3	3	2	3
3	3	2	3
3	3	2	2
3	3	2	3
3	3	2	2
3	3	2	3
3	3	2	2
3	3	2	3
3	3	2	3
3	3	2	3
3	3	2	2
3	3	2	3
3	3	2	2
3	3	2	3
3	3	2	2
3	3	2	3
3	3	2	2
3	3	2	3
3	3	2	3
3	3	2	2
3	3	3	2
3	3	3	2
3	3	3	2
3	3	3	2
3	3	3	2
3	3	3	2
3	3	3	2
3	3	3	2
3	3	3	2
3	3	3	2
3	3	3	2
3	3	3	2
3	3	3	2
3	3	3	2
3	3	3	2
3	3	3	2
3	3	3	2
3	3	3	2
3	3	3	2
3	3	3	2
3	3	3	2
3	3	3	2
3	3	2	3
3	3	2	3
3	3	2	3
3	3	2	2
3	3	2	2
3	3	2	3
3	3	2	2
3	3	2	3
3	3	2	3
3	3	2	2
3	3	2	3
3	3	2	3
3	3	2	3
3	3	2	3
3	3	2	3
3	3	2	3
3	3	2	2
3	3	2	3
3	3	2	3
3	3	2	3
3	3	2	2
3	3	2	2
3	3	2	2
3	3	2	2
3	3	2	2
3	3	2	3
3	3	2	3
3	3	3	2
3	3	3	2
3	3	3	2
3	3	3	2
3	3	3	2
3	3	3	2
3	3	3	2
3	3	3	2
3	3	2	3
3	3	3	2
3	3	3	2
2	3	3	3
3	3	2	3
3	3	3	2
3	3	3	2
3	3	3	2
3	3	3	2
3	3	3	2
3	3	3	2
3	3	3	2
3	3	3	2
3	3	3	2
3	3	3	2
3	3	3	2
3	3	3	2
3	3	3	2
3	3	3	2
3	3	3	2
3	3	3	2
3	3	3	2
3	3	3	2
3	3	3	2
3	3	3	2
3	3	3	2
3	3	3	2
3	3	3	2
3	3	3	2
3	3	3	2
3	3	3	2
3	3	3	2
3	3	3	2
3	3	3	2
3	3	3	2
3	3	3	2
3	3	3	2
3	3	3	2
3	3	3	2
3	3	3	2
3	3	3	2
3	3	3	2
3	3	3	2
3	3	3	2
3	3	3	2
3	3	3	2
3	3	3	2
3	3	3	2
3	3	3	2
3	3	3	2
3	3	3	2
3	2	3	3
